# Supplementary material for: Genetic Basis of Nitrogen-Deficiency-Induced Root Cortical Aerenchyma in Maize Revealed by GWAS and Transcriptome Analysis
Source: Plants (Basel). 2025 Dec 20;15(1):20. doi: 10.3390/plants15010020 (PMC12787405; doi:10.3390/plants15010020)
Supplement: Supplementary file 1 [file plants-15-00020-s001.zip]

Archive with 4 entries (4 files):
- Figure S1.pdf
- Figure S2.pdf
- Figure S3.pdf
- Supplementary Table .xlsx
