# Supplementary material for: Genetic Basis of Nitrogen-Deficiency-Induced Root Cortical Aerenchyma in Maize Revealed by GWAS and Transcriptome Analysis
Source: Plants (Basel). 2025 Dec 20;15(1):20. doi: 10.3390/plants15010020 (PMC12787405; doi:10.3390/plants15010020)
Supplement: Supplementary file 1 [file plants-15-00020-s001.zip › Supplementary Table .xlsx]

## Sheet: Table S1
Supplementary Table S1 Information of the association mapping panel consisting of 295 maize inbred lines
Inbred Lines	Origin	Sub populations
CIMBL140	CIMMYT	TST
MO113	China	NSS
Shen5003	China-V	NSS
Zheng22	China	Mixed
WH413	China	Mixed
Si444	China	NSS
W138	China	NSS
S37	China	TST
K22	China	NSS
GEMS54	USA	TST
CIMBL111	CIMMYT	TST
B151	China	Mixed
Wu109	China	Mixed
7884-4Ht	China	Mixed
Xi502	China	NSS
A619	USA	NSS
HYS	China	Mixed
CIMBL66	CIMMYT	TST
Ye8001	China-V	Mixed
Lv28	China	NSS
Dong237	China	NSS
526018	China	NSS
18-599	China	NSS
QTHHSBTS	China	Mixed
HSBN	China	Mixed
CIMBL148	CIMMYT	TST
M153	China	NSS
Zheng58	China-V	NSS
Ye515	China-V	Mixed
GEMS60	USA	NSS
XZ698	China	NSS
HZS	China-V	Mixed
501	China	NSS
Chang7-2	China-V	Mixed
By807	China	NSS
CIMBL49	CIMMYT	TST
CML323	CIMMYT	TST
WMR	China	Mixed
CML191	CIMMYT	TST
GEMS44	USA	Mixed
CIMBL138	CIMMYT	TST
chuan48-2	China	Mixed
Zong31	China-V	NSS
303WX	China	Mixed
CIMBL50	CIMMYT	TST
Dan598	China	NSS
CIMBL137	CIMMYT	Mixed
5237	China	NSS
CIMBL89	CIMMYT	Mixed
975-12	China	Mixed
CML69	CIMMYT	TST
8902	China	Mixed
Gy1032	China	NSS
Sy998	China	NSS
By809	China	NSS
04K5686	China	Mixed
TY2	China	Mixed
Gy923	China	NSS
TY3	China	Mixed
Dong46	China	Mixed
GEMS47	USA	NSS
Qi205	China	Mixed
CIMBL5	USA	TST
Cheng698	China	Mixed
CIMBL9	CIMMYT	TST
GEMS23	USA	SS
CML139	CIMMYT	TST
812	China	SS
LK11	China	NSS
L3180	China	Mixed
GEMS58	USA	NSS
CIMBL155	CIMMYT	TST
TY5	China	Mixed
Sy999	China	NSS
GEMS21	USA	SS
DH3732	China	Mixed
GEMS57	USA	NSS
GEMS30	USA	TST
D863F	China	NSS
CIMBL6	CIMMYT	TST
GEMS66	USA	SS
CML423	CIMMYT	TST
NMJT	China	Mixed
GEMS27	USA	Mixed
CML134	CIMMYT	TST
Dan340	China-V	NSS
Si446	China	NSS
04K5702	China	NSS
GEMS15	USA	TST
ZZ01	China	NSS
MN	China	Mixed
Chang3	China	Mixed
Hua83-2	China	Mixed
GEMS45	USA	Mixed
BEM	China	NSS
DE.EX	USA	NSS
Liao5263	China	NSS
CIMBL123	CIMMYT	TST
LG001	China	NSS
GEMS55	USA	SS
By815	China	NSS
GEMS41	USA	NSS
Ye478	China-V	Mixed
GEMS42	USA	NSS
LY042	China	NSS
CIMBL92	CIMMYT	TST
CML130	CIMMYT	TST
ZB648	China	NSS
CIMBL85	CIMMYT	TST
Si273	China	NSS
CML480	CIMMYT	TST
Zheng653	China	NSS
Ry697	China	Mixed
GEMS48	USA	NSS
CIMBL69	CIMMYT	TST
M165	China	NSS
GEMS16	USA	TST
GEMS37	USA	NSS
CIMBL153	CIMMYT	TST
Zheng35	China	Mixed
Yu374	China-V	NSS
ZaC546	China	NSS
GEMS31	USA	TST
Liao5114	China	Mixed
CIMBL60	CIMMYT	TST
TY10	China	Mixed
Ry737	China	Mixed
JH96C	China	NSS
CIMBL16	CIMMYT	TST
835b	China	NSS
GEMS61	USA	TST
CIMBL150	CIMMYT	TST
CIMBL133	CIMMYT	TST
CIMBL10	CIMMYT	TST
B113	China	Mixed
4019	China	NSS
Mo17	China-V	NSS
GEMS10	USA	SS
GEMS52	USA	SS
Q1261	China	NSS
05W002	China	Mixed
CML361	CIMMYT	TST
CIMBL147	CIMMYT	TST
Ry713	China	NSS
835a	China	NSS
B73	China-V	SS
CML118	CIMMYT	Mixed
ZZ03	China	NSS
CIMBL142	CIMMYT	TST
CIMBL40	CIMMYT	TST
CIMBL145	CIMMYT	SS
CIMBL17	CIMMYT	TST
TY4	China	Mixed
CIMBL15	CIMMYT	TST
CIMBL91	CIMMYT	TST
CIMBL55	CIMMYT	TST
07KS4	China	NSS
CIMBL100	CIMMYT	TST
K14	China	NSS
CML470	CIMMYT	TST
Zhi41	China	NSS
CIMBL143	CIMMYT	Mixed
CIMBL38	CIMMYT	TST
CML113	CIMMYT	TST
Ji846	China	NSS
B77	China	Mixed
GEMS43	USA	NSS
177	China	Mixed
Tian77	China	Mixed
GEMS63	USA	SS
CIMBL93	CIMMYT	TST
Shen137	China-V	NSS
GEMS19	USA	TST
TY8	China	Mixed
Zheng32	China	SS
GEMS9	USA	SS
GEMS40	USA	NSS
GEMS20	USA	SS
GEMS28	USA	Mixed
Liao5262	China	NSS
CML479	CIMMYT	TST
CIMBL74	CIMMYT	TST
150	China	Mixed
CIMBL102	CIMMYT	TST
Gy220	China	NSS
CIMBL99	CIMMYT	TST
4F1	China	NSS
9642	China	Mixed
CML426	CIMMYT	TST
CIMBL96	CIMMYT	TST
238	China	NSS
By855	China	NSS
Gy237	China	NSS
Sy1077	China	Mixed
GEMS56	USA	NSS
CIMBL112	CIMMYT	TST
CIMBL151	CIMMYT	TST
1462	China	NSS
CIMBL84	CIMMYT	TST
GEMS14	USA	SS
GEMS50	USA	SS
GEMS65	USA	SS
K12	China-V	NSS
5213	China	Mixed
D047	China	Mixed
By804	China	NSS
CIMBL45	CIMMYT	Mixed
By4944	China	NSS
CIMBL14	CIMMYT	TST
CML170	CIMMYT	TST
CIMBL83	CIMMYT	TST
BS16	China	Mixed
CIMBL105	CIMMYT	TST
GEMS3	USA	Mixed
CIMBL81	CIMMYT	TST
DSB	China	Mixed
5311	China	NSS
GEMS1	USA	SS
CIMBL129	CIMMYT	Mixed
SC55	USA	Mixed
7327	China	NSS
268	China	NSS
GEMS64	USA	SS
Zhong69	China	Mixed
CIMBL1	USA	NSS
Sy3073	China	NSS
CIMBL144	CIMMYT	SS
B111	China	Mixed
GEMS39	USA	NSS
GEMS46	USA	Mixed
CIMBL75	CIMMYT	TST
GEMS35	USA	NSS
GEMS51	USA	SS
B110	China	SS
CML114	CIMMYT	TST
B11	China	TST
GEMS17	USA	SS
CIMBL124	CIMMYT	TST
CIMBL154	CIMMYT	Mixed
CML324	CIMMYT	TST
Ye107	China-V	Mixed
CIMBL106	CIMMYT	TST
By813	China	NSS
TY9	China	Mixed
CIMBL48	CIMMYT	TST
Gy462	China	NSS
JH59	China	NSS
EN25	China	Mixed
GEMS25	USA	Mixed
CIMBL30	CIMMYT	Mixed
GEMS12	USA	SS
GEMS24	USA	TST
SW92E114	China	TST
ES40	China	Mixed
CML415	CIMMYT	TST
Gy386	China	NSS
CML304	CIMMYT	TST
TY11	China	Mixed
CIMBL86	CIMMYT	TST
CML192	CIMMYT	TST
CIMBL87	CIMMYT	TST
CIMBL141	CIMMYT	Mixed
CIMBL47	CIMMYT	Mixed
GEMS36	USA	NSS
CML51	CIMMYT	TST
GY386B	China	NSS
CIMBL77	CIMMYT	TST
CML115	CIMMYT	Mixed
CIMBL8	CIMMYT	TST
384-2	China	Mixed
GEMS13	USA	SS
GEMS18	USA	SS
CML326	CIMMYT	TST
GEMS33	USA	NSS
CIMBL128	CIMMYT	TST
CML286	CIMMYT	TST
Gy798	China	NSS
CIMBL51	CIMMYT	TST
CIMBL73	CIMMYT	TST
CIMBL126	CIMMYT	TST
CIMBL95	CIMMYT	Mixed
CIMBL119	CIMMYT	TST
Dan360	China-V	NSS
CIMBL113	CIMMYT	TST
Sy1035	China	NSS
CML364	CIMMYT	TST
GEMS32	USA	Mixed
CIMBL125	CIMMYT	TST
CIMBL56	CIMMYT	TST
M97	China	NSS
Tie7922	China	SS
CML50	CIMMYT	TST
CIMBL4	Thailand	TST
CIMBL71	CIMMYT	TST
9782	China	NSS
Note: SS, NSS, TST and Mixed represent stiff stalk, non-stiff stalk, tropical/subtropical, and mixed subpopulations, respectively.

## Sheet: Table S2
Supplementary Table S2 Phenotypic variances of maize root anatomical traits in normal nitrogen, low nitrogen, and low nitrogen response datasets
Trait	N treatments	Minimum	Maximum	Mean	SD	skewness	kurtosis	Variance components					H2
								VG*E	VG	VR*E	VE	Ve
RCAA	NN	0.00129185	1.03005	0.325782	0.211742	0.612041	-0.0857322	0.0163786	0.0239178	0.0015014	0.0123303	0.0590996	0.51017
	LN	0.0537461	1.45411	0.497205	0.242028	0.755803	1.14154
RCAP	NN	0.0661462	37.7963	12.355	7.48837	0.417745	-0.282424	20.2898	30.3464	3.2383	28.8849	82.8124	0.495902
	LN	2.76458	46.4289	20.4334	8.88236	0.192913	-0.357335
RCAA_RES	/	-0.314889	1.15913	0.171422	0.22321	1.0186	1.98926
RCAP_RES	/	-11.3469	40.1757	8.07842	8.13508	0.517696	0.413252
Note: RCAA, RCAP, RCAA_RES and RCAP_RES represent the root cortical aerenchyma area, the proportion of root cortical aerenchyma area in the cortex, the response of RCAA and the response of RCAP to low N supply conditions, respectively.

## Sheet: Table S3
Supplementary Table S3 Differences in root anatomical traits of maize under different subgroups
Trait	Treatment	Subpopulations
		Mixed	NSS	SS	TST
RCAA	NN	0.3057±0.1816AB	0.3505±0.2226A	0.2491±0.1845B	0.3388±0.2269A
	LN	0.4934±0.2552AB	0.5298±0.2384A	0.4101±0.2150B	0.4916±0.2384AB
	LN response	0.1878±0.2534A	0.1793±0.2034A	0.1609±0.1907A	0.1528±0.2255A
RCAP	NN	12.08±6.71AB	13.12±8.00A	9.87±6.67B	12.49±7.74AB
	LN	19.94±9.05AB	21.9±9.07A	18.19±8.91B	19.99±8.47AB
	LN response	7.85±9.11A	8.77±7.67A	8.32±7.13A	7.49±8.05A
Note: Different letters indicate significant differences between subpopulations

## Sheet: Table S4
Supplementary Table S4 Differences in root anatomical traits of maize under different clustering groups
Trait	Treatment	Clustering Groups
		Group1	Group2	Group3	Group4
RCAA	NN	0.3081±0.1583B	0.5118±0.1774A	0.2464±0.1681B	0.2500±0.1986B
	LN	1.19±0.1924A	0.4745±0.1535C	0.4172±0.2137C	0.7185±0.1709B
	LN response	0.8823±0.1794A	-0.0373±0.0924D	0.1708±0.1128C	0.4686±0.1145B
RCAP	NN	11.41±5.15B	19.18±5.78A	9.51±6.09B	9.37±6.79B
	LN	37.42±6.81A	20.05±6.43C	17.55±8.41C	28.83±6.56B
	LN response	26.01±8.01A	0.8684±4.69D	8.03±5.01C	19.46±4.46B
Note: Different letters indicate significant differences between cluster groups

## Sheet: Table S5
Supplementary Table S5 Extreme inbred lines of RCAA traits under low nitrogen stress
Type	Inbred Lines	NN-RCAA	NN-RCAP	LN-RCAA	LN-RCAP	LN-response-RCAA	LN-response-RCAP	Group
High RCAA	TY10	0.365892	11.0929	1.45411	34.1752	1.08822	23.0822	Group1
High RCAA	CIMBL8	0.502364	15.697	1.40491	46.4289	0.902543	30.7319	Group1
High RCAA	TY11	0.103371	3.10485	1.2625	43.2805	1.15913	40.1757	Group1
High RCAA	GEMS56	0.508517	18.8079	1.18805	37.2386	0.679535	18.4307	Group1
High RCAA	A619	0.779009	25.9605	1.16969	37.1433	0.390682	11.1828	Group4
High RCAA	Gy386	0.689799	22.9576	1.16919	42.3209	0.479389	19.3633	Group4
High RCAA	CML480	0.673068	21.9326	1.12678	38.4736	0.453709	16.541	Group4
High RCAA	ES40	0.287749	11.3896	1.03474	29.3624	0.74699	17.9729	Group1
High RCAA	TY9	0.217389	12.3554	1.00087	42.1421	0.783483	29.7867	Group1
High RCAA	Ry713	0.171303	7.43632	0.987437	29.3639	0.816134	21.9276	Group1
High RCAA	4F1	0.545778	11.6682	0.986364	35.8232	0.440586	24.155	Group4
High RCAA	CML470	0.458188	20.8753	0.982361	36.3072	0.524174	15.4319	Group4
High RCAA	CML423	0.594944	21.7058	0.970058	38.2391	0.375114	16.5332	Group4
High RCAA	CIMBL96	0.764327	22.3803	0.910197	31.0168	0.145869	8.63648	Group3
High RCAA	07KS4	0.490979	19.1323	0.892844	27.9205	0.401865	8.78815	Group3
Low RCAA	JH59	0.00153048	0.0661462	0.0537461	2.76458	0.0522156	2.69844	Group3
Low RCAA	Liao5114	0.0858427	5.65294	0.0686401	3.05617	-0.0172026	-2.59677	Group3
Low RCAA	CIMBL48	0.105687	5.49985	0.0871198	3.46568	-0.0185671	-2.03417	Group3
Low RCAA	GEMS52	0.0172785	0.554799	0.0877439	3.74629	0.0704654	3.19149	Group3
Low RCAA	CIMBL38	0.0246674	1.0553	0.0921987	3.98923	0.0675313	2.93392	Group3
Low RCAA	NMJT	0.136335	7.51144	0.0936806	3.48279	-0.0426547	-4.02865	Group3
Low RCAA	GEMS31	0.0122615	0.574211	0.0946973	4.8255	0.0824358	4.25129	Group3
Low RCAA	CIMBL143	0.00386024	0.0864655	0.0982966	4.36255	0.0944364	4.27609	Group3
Low RCAA	Ry737	0.0453868	1.85853	0.101646	4.90336	0.0562594	3.04483	Group3
Low RCAA	ZZ03	0.167366	5.44697	0.113878	5.65921	-0.0534878	0.212243	Group3
Low RCAA	GEMS58	0.0495568	2.10181	0.117105	4.89233	0.0675486	2.79052	Group3
Low RCAA	CML139	0.101668	2.69113	0.119776	4.46987	0.0181084	1.77874	Group3
Low RCAA	GEMS23	0.0809527	2.95866	0.12048	6.04468	0.0395272	3.08601	Group3
Low RCAA	HSBN	0.185523	8.62074	0.123927	8.01928	-0.0615959	-0.601461	Group3
Low RCAA	Zheng32	0.238945	9.78073	0.210671	10.1588	-0.0282744	0.378044	Group3
Note: High RCAA indicates the inbred lines with cortical aerenchyma area values in the top 15 under low nitrogen conditions. Low RCAA indicates the inbred lines with cortical aerenchyma area values in the bottom 15 under low nitrogen conditions.

## Sheet: Table S6
Supplementary Table S6 Significant SNP and candidate genes detected in genome wide association study
Treatment	Trait	Marker	Chr	Pos	p	MarkerR2	Gene_id
NN	RCAP,RCAA	chr1.S_12248655	1	12248655	2.02e-05	0.0849236	GRMZM2G397339,GRMZM2G096252,GRMZM2G472236,GRMZM2G169747,GRMZM2G472266
NN	RCAP	chr1.S_127558239	1	127558239	5.73e-05	0.134181	GRMZM2G159228
NN	RCAA	chr1.S_142020237	1	142020237	6.81e-05	0.10834	GRMZM2G028114
NN	RCAA	chr1.S_22438481	1	22438481	4.47e-05	0.075542	GRMZM2G077127
NN	RCAA	chr1.S_225083394	1	225083394	4.57e-06	0.103741	GRMZM2G167824,GRMZM2G167787,GRMZM2G438386,GRMZM2G125617
NN	RCAP	chr1.S_240091446	1	240091446	6.52e-05	0.0720669	GRMZM2G324390
NN	RCAP	chr1.S_240091515	1	240091515	6.52e-05	0.0720669	GRMZM2G324390
NN	RCAA	chr1.S_248720370	1	248720370	3.87e-05	0.0795935	GRMZM2G703968,GRMZM2G335814,GRMZM2G383408,GRMZM2G083437,GRMZM2G532387
NN	RCAA	chr1.S_248720792	1	248720792	8.24e-05	0.0776152	GRMZM2G703968,GRMZM2G335814,GRMZM2G383408,GRMZM2G083437,GRMZM2G532387
NN	RCAA	chr1.S_248721037	1	248721037	5.83e-05	0.0787746	GRMZM2G703968,GRMZM2G335814,GRMZM2G383408,GRMZM2G083437,GRMZM2G532387
NN	RCAP	chr1.S_267785075	1	267785075	6.69e-05	0.0913804	GRMZM2G127656,AC186684.4_FG001,GRMZM2G022787
NN	RCAP,RCAA	chr1.S_271206733	1	271206733	8.51e-05	0.0702798	AC211401.4_FG003,GRMZM2G149576,GRMZM2G450153
NN	RCAP,RCAA	chr1.S_287492915	1	287492915	4.94e-05	0.107731	GRMZM2G170851,GRMZM2G073429,GRMZM2G073508,GRMZM2G073511,GRMZM2G046430
NN	RCAA	chr1.S_289847920	1	289847920	8.54e-05	0.0829286	GRMZM2G151249,GRMZM2G454176,GRMZM2G151266
NN	RCAA	chr1.S_291253494	1	291253494	4.72e-05	0.114544	GRMZM2G134227
NN	RCAA	chr1.S_293041717	1	293041717	8.24e-05	0.0731949	GRMZM2G155580,GRMZM2G155565,GRMZM2G457467,GRMZM2G155525,GRMZM2G155329,GRMZM2G155317
NN	RCAP,RCAA	chr10.S_143827589	10	143827589	8.48e-05	0.11958	GRMZM5G804661
NN	RCAP	chr10.S_1731640	10	1731640	4.71e-05	0.0743169	GRMZM2G430780,GRMZM2G129907,GRMZM2G129954,GRMZM2G130062
NN	RCAP	chr10.S_1731641	10	1731641	5.02e-05	0.0780352	GRMZM2G430780,GRMZM2G129907,GRMZM2G129954,GRMZM2G130062
NN	RCAP	chr10.S_43570480	10	43570480	2.98e-05	0.0787528	GRMZM2G427351
NN	RCAP	chr10.S_43589689	10	43589689	3.31e-05	0.0777744	GRMZM2G427351
NN	RCAP	chr10.S_43592045	10	43592045	3.31e-05	0.0777744	GRMZM2G427351
NN	RCAA	chr10.S_7869243	10	7869243	9.92e-05	0.0794806	GRMZM2G033680,GRMZM2G136266
NN	RCAP	chr2.S_147311042	2	147311042	7.06e-05	0.0707542	GRMZM2G424491,GRMZM2G123652,GRMZM2G123660
NN	RCAP	chr2.S_1549812	2	1549812	5.81e-05	0.0943602	GRMZM2G084327,GRMZM2G084252,GRMZM2G160702,GRMZM2G160683,GRMZM2G160527
NN	RCAP	chr2.S_167238963	2	167238963	4.96e-05	0.0744018	GRMZM2G045706,GRMZM2G352855
NN	RCAA	chr2.S_188851235	2	188851235	9.37e-05	0.0787229	GRMZM2G703293,GRMZM5G827575,GRMZM2G026065,GRMZM2G018004,GRMZM2G018070
NN	RCAP	chr2.S_2222702	2	2222702	7.57e-05	0.0755534	GRMZM2G452142,GRMZM2G078274
NN	RCAP,RCAA	chr2.S_232837642	2	232837642	6.61e-06	0.192095	GRMZM2G395128,GRMZM2G135013,GRMZM2G135002
NN	RCAP	chr2.S_41779900	2	41779900	8.78e-05	0.130093	GRMZM2G033093,GRMZM2G032905,GRMZM2G032721,GRMZM2G032655
NN	RCAP,RCAA	chr2.S_5083077	2	5083077	3.12e-05	0.129233	GRMZM2G081886,GRMZM2G082032,GRMZM2G531230,GRMZM2G082097,GRMZM2G177145,GRMZM2G334514,AC206980.3_FG007,GRMZM2G032209,GRMZM2G032022,GRMZM2G031625
NN	RCAP	chr2.S_7745096	2	7745096	7.06e-05	0.089116	GRMZM2G180870
NN	RCAP	chr3.S_156797711	3	156797711	7.13e-05	0.0786798	GRMZM2G031584,GRMZM2G031528,GRMZM2G031493,GRMZM2G336909
NN	RCAP	chr3.S_173292630	3	173292630	9.26e-05	0.107042	GRMZM2G427526,GRMZM2G060255,GRMZM2G361120
NN	RCAP	chr3.S_179511489	3	179511489	9.78e-05	0.0814349	GRMZM2G456147,GRMZM5G870099,GRMZM2G456158,GRMZM2G154641
NN	RCAP	chr3.S_179512046	3	179512046	7.01e-06	0.101325	GRMZM2G456147,GRMZM5G870099,GRMZM2G456158,GRMZM2G154641
NN	RCAP	chr3.S_179512090	3	179512090	1.21e-05	0.0865378	GRMZM2G456147,GRMZM5G870099,GRMZM2G456158,GRMZM2G154641
NN	RCAP	chr3.S_179512616	3	179512616	4.17e-05	0.0757763	GRMZM2G456147,GRMZM5G870099,GRMZM2G456158,GRMZM2G154641
NN	RCAP	chr3.S_179512617	3	179512617	4.97e-05	0.076101	GRMZM2G456147,GRMZM5G870099,GRMZM2G456158,GRMZM2G154641
NN	RCAP	chr3.S_179512618	3	179512618	3.72e-05	0.0788906	GRMZM2G456147,GRMZM5G870099,GRMZM2G456158,GRMZM2G154641
NN	RCAP	chr3.S_179512619	3	179512619	2.38e-05	0.0940148	GRMZM2G456147,GRMZM5G870099,GRMZM2G456158,GRMZM2G154641
NN	RCAP	chr3.S_181068043	3	181068043	3.62e-05	0.0768255	GRMZM2G409701,GRMZM2G108933,GRMZM2G018189,AC209784.3_FG007,GRMZM2G078501
NN	RCAA	chr3.S_19828087	3	19828087	8.1e-05	0.0696178	AC200725.4_FG008,GRMZM2G320549,GRMZM2G161154
NN	RCAA	chr3.S_226823095	3	226823095	3.6e-05	0.0938105	GRMZM2G369703,GRMZM2G071307,GRMZM2G071322,GRMZM2G001981
NN	RCAP	chr3.S_230966020	3	230966020	7.27e-05	0.075092	GRMZM2G152781,GRMZM5G854439,GRMZM2G167914,GRMZM2G471670,GRMZM2G424804
NN	RCAP	chr3.S_230966297	3	230966297	4.17e-05	0.0766155	GRMZM2G152781,GRMZM5G854439,GRMZM2G167914,GRMZM2G471670,GRMZM2G424804
NN	RCAA	chr3.S_6933638	3	6933638	9.22e-05	0.0891845	GRMZM2G166603,GRMZM2G166646,GRMZM2G166721,GRMZM2G138358,AC194895.3_FG004,GRMZM2G371176
NN	RCAA	chr4.S_135918879	4	135918879	8.01e-05	0.0999123	GRMZM2G144742
NN	RCAP	chr4.S_136939128	4	136939128	4.33e-05	0.0765997	GRMZM2G044684,GRMZM2G034697,GRMZM2G034797,GRMZM2G034804
NN	RCAP	chr4.S_136939621	4	136939621	7.54e-05	0.0710258	GRMZM2G044684,GRMZM2G034697,GRMZM2G034797,GRMZM2G034804
NN	RCAA	chr4.S_143079639	4	143079639	3.21e-05	0.0796153	GRMZM2G135091,GRMZM2G135132
NN	RCAA	chr4.S_145368171	4	145368171	7.24e-05	0.0823071	GRMZM2G461537,GRMZM2G161696,GRMZM2G461533,GRMZM5G850355,GRMZM2G161545
NN	RCAA	chr4.S_145368675	4	145368675	4.97e-05	0.0759044	GRMZM2G461537,GRMZM2G161696,GRMZM2G461533,GRMZM5G850355,GRMZM2G161545
NN	RCAA	chr4.S_145372507	4	145372507	6.16e-05	0.0759192	GRMZM2G161696,GRMZM2G461533,GRMZM5G850355,GRMZM2G161545
NN	RCAA	chr4.S_145378975	4	145378975	7.86e-05	0.0731128	GRMZM5G850355,GRMZM2G161545
NN	RCAA	chr4.S_145380731	4	145380731	9.93e-05	0.0713889	GRMZM5G850355,GRMZM2G161545
NN	RCAA	chr4.S_145380883	4	145380883	9.93e-05	0.0713889	GRMZM5G850355,GRMZM2G161545
NN	RCAA	chr4.S_145381320	4	145381320	7.98e-05	0.0729595	GRMZM5G850355,GRMZM2G161545
NN	RCAA	chr4.S_145391171	4	145391171	7.86e-05	0.0731128	GRMZM5G850355,GRMZM2G161545
NN	RCAA	chr4.S_145398000	4	145398000	7.98e-05	0.0729595	GRMZM5G850355,GRMZM2G161545
NN	RCAA	chr4.S_145399420	4	145399420	9.53e-05	0.0717186	GRMZM5G850355,GRMZM2G161545
NN	RCAA	chr4.S_145399651	4	145399651	9.93e-05	0.0713889	GRMZM5G850355,GRMZM2G161545
NN	RCAA	chr4.S_145400422	4	145400422	7.86e-05	0.0731128	GRMZM5G850355,GRMZM2G161545
NN	RCAA	chr4.S_145400513	4	145400513	9.1e-05	0.0738646	GRMZM5G850355,GRMZM2G161545
NN	RCAA	chr4.S_145562913	4	145562913	8.72e-05	0.0721774	GRMZM2G111225
NN	RCAA	chr4.S_145568134	4	145568134	7.54e-05	0.0711242	GRMZM2G111225,GRMZM2G078077
NN	RCAA	chr4.S_152524984	4	152524984	3.64e-05	0.0809758	GRMZM2G059021,GRMZM2G037334,GRMZM2G148485
NN	RCAA	chr4.S_181693567	4	181693567	7.89e-05	0.135441	AC185466.3_FG001,GRMZM2G579509,GRMZM2G461230,GRMZM2G161553,GRMZM2G161566
NN	RCAP,RCAA	chr4.S_229773687	4	229773687	8.16e-05	0.0778403	GRMZM2G154505
NN	RCAP	chr4.S_237517431	4	237517431	8.8e-05	0.072129	GRMZM2G467682,GRMZM2G166147,GRMZM2G166145,GRMZM2G166044,GRMZM2G166041,GRMZM2G166035,GRMZM2G166032,GRMZM2G165917
NN	RCAP,RCAA	chr4.S_239510301	4	239510301	7.75e-05	0.0801056	GRMZM2G094579,GRMZM2G169871,GRMZM2G169927,GRMZM2G169998,GRMZM2G470556
NN	RCAP,RCAA	chr4.S_239510726	4	239510726	3.33e-05	0.0773728	GRMZM2G094579,GRMZM2G169871,GRMZM2G169927,GRMZM2G169998,GRMZM2G470556
NN	RCAP,RCAA	chr4.S_239511289	4	239511289	5.25e-05	0.0752163	GRMZM2G094579,GRMZM2G169871,GRMZM2G169927,GRMZM2G169998,GRMZM2G470556
NN	RCAP,RCAA	chr4.S_239515524	4	239515524	4.97e-05	0.0756059	GRMZM2G094579,GRMZM2G169871,GRMZM2G169927,GRMZM2G169998,GRMZM2G470556
NN	RCAA	chr4.S_2987466	4	2987466	9.31e-06	0.115212	GRMZM5G830888,GRMZM2G469483,GRMZM2G167549
NN	RCAP	chr5.S_132172345	5	132172345	4.1e-05	0.0755754	GRMZM2G111022
NN	RCAP,RCAA	chr5.S_132172363	5	132172363	2.26e-05	0.0808284	GRMZM2G111022
NN	RCAP	chr5.S_132181488	5	132181488	7.94e-05	0.0697175	GRMZM2G111022
NN	RCAP	chr5.S_132275365	5	132275365	8.83e-05	0.0692289	GRMZM2G055705
NN	RCAP	chr5.S_132276303	5	132276303	7.76e-05	0.0705351	GRMZM2G055705
NN	RCAP	chr5.S_132304613	5	132304613	8.06e-05	0.0702308	GRMZM2G055705
NN	RCAP	chr5.S_132305031	5	132305031	8.06e-05	0.0702308	GRMZM2G055705
NN	RCAP	chr5.S_132305992	5	132305992	9.78e-05	0.0680856	GRMZM2G055705
NN	RCAP	chr5.S_132306589	5	132306589	9.78e-05	0.0680856	GRMZM2G055705
NN	RCAP	chr5.S_132307392	5	132307392	9.78e-05	0.0680856	GRMZM2G055705
NN	RCAP,RCAA	chr5.S_136314212	5	136314212	3.05e-05	0.0943522	GRMZM2G118503,GRMZM2G118586,GRMZM2G146097,GRMZM2G146158,GRMZM2G013630,GRMZM2G305216,AC226221.2_FG011
NN	RCAA	chr5.S_14138394	5	14138394	7.07e-06	0.101315	GRMZM2G035821,GRMZM5G802231,GRMZM2G403719,GRMZM5G858249,GRMZM2G010604
NN	RCAA	chr5.S_14146594	5	14146594	5.68e-05	0.0849068	GRMZM2G035821,GRMZM5G802231,GRMZM2G403719,GRMZM5G858249,GRMZM2G010604
NN	RCAA	chr5.S_184223478	5	184223478	1.75e-05	0.0864769	GRMZM2G020976,GRMZM2G094831
NN	RCAA	chr5.S_18630296	5	18630296	5.99e-05	0.121754	GRMZM2G400281,GRMZM2G363437,GRMZM2G044900,AC202561.3_FG007
NN	RCAP	chr5.S_200907917	5	200907917	3.64e-05	0.0802548	GRMZM2G347767,GRMZM2G046244,GRMZM2G115701,GRMZM2G415062,GRMZM2G101287,GRMZM2G101350
NN	RCAA	chr5.S_204822027	5	204822027	1.56e-05	0.102046	AC191410.4_FG004,GRMZM5G842148,GRMZM2G075136,GRMZM2G075223,GRMZM2G075260,GRMZM2G375116
NN	RCAP,RCAA	chr5.S_210778095	5	210778095	3.56e-05	0.0975812	GRMZM2G403454,GRMZM5G878558,GRMZM2G104920,GRMZM2G083886,GRMZM2G084086,GRMZM2G084116,GRMZM2G052422
NN	RCAA	chr5.S_214081802	5	214081802	5.59e-05	0.0821947	GRMZM2G170413,GRMZM2G170434,GRMZM2G467717,GRMZM2G467756,GRMZM5G847230,GRMZM2G180435,GRMZM2G180430,GRMZM2G481049,AC202076.3_FG009,GRMZM2G180422,GRMZM2G180418,GRMZM2G180419
NN	RCAP	chr5.S_5186144	5	5186144	1.85e-05	0.13003	GRMZM5G839640,GRMZM2G581728,GRMZM5G861451,GRMZM5G874903,GRMZM5G892151,GRMZM5G868875,GRMZM5G853513,GRMZM2G121460
NN	RCAP	chr5.S_60774542	5	60774542	4.29e-05	0.0803018	GRMZM2G116434,GRMZM2G115621,GRMZM2G115518
NN	RCAP	chr5.S_8267603	5	8267603	8.6e-05	0.0767754	GRMZM2G110735,GRMZM2G010801
NN	RCAA	chr6.S_113560308	6	113560308	5.85e-05	0.0748713	GRMZM2G701082,GRMZM5G826194,GRMZM5G854948
NN	RCAA	chr6.S_113560681	6	113560681	4.99e-05	0.0756255	GRMZM2G701082,GRMZM5G826194,GRMZM5G854948
NN	RCAA	chr6.S_113560701	6	113560701	4.99e-05	0.0756255	GRMZM2G701082,GRMZM5G826194,GRMZM5G854948
NN	RCAA	chr6.S_113560768	6	113560768	8.99e-05	0.0703694	GRMZM2G701082,GRMZM5G826194,GRMZM5G854948
NN	RCAA	chr6.S_113560792	6	113560792	2.14e-05	0.0833741	GRMZM2G701082,GRMZM5G826194,GRMZM5G854948
NN	RCAP	chr6.S_115189628	6	115189628	8.02e-05	0.0767708	GRMZM2G059282,GRMZM2G059151
NN	RCAP	chr6.S_115193368	6	115193368	7.1e-05	0.0707011	GRMZM2G059282,GRMZM2G059151
NN	RCAP	chr6.S_115289984	6	115289984	3.48e-05	0.0769851	GRMZM2G157462,AC212465.3_FG002
NN	RCAP,RCAA	chr6.S_115290449	6	115290449	1.32e-05	0.0862866	GRMZM2G157462,AC212465.3_FG002
NN	RCAP	chr6.S_115295250	6	115295250	7.84e-05	0.0703568	GRMZM2G157462,AC212465.3_FG002
NN	RCAP	chr6.S_115295515	6	115295515	9.55e-05	0.0702545	GRMZM2G157462,AC212465.3_FG002
NN	RCAP	chr6.S_115296243	6	115296243	3.21e-05	0.0782976	GRMZM2G157462,AC212465.3_FG002
NN	RCAP	chr6.S_128583507	6	128583507	5.84e-05	0.0947856	GRMZM2G027723,GRMZM2G028110
NN	RCAP	chr6.S_128583508	6	128583508	3.14e-05	0.108674	GRMZM2G027723,GRMZM2G028110
NN	RCAA	chr6.S_139910263	6	139910263	0.0001	0.0804546	GRMZM2G113276,GRMZM2G113156,GRMZM2G068496,GRMZM2G366411,GRMZM2G068436,GRMZM2G068323,GRMZM2G068275
NN	RCAP,RCAA	chr6.S_159465187	6	159465187	7.78e-05	0.0760263	GRMZM2G421791,GRMZM2G043035,GRMZM2G040517,AC204763.2_FG001
NN	RCAP	chr6.S_36946853	6	36946853	9.15e-05	0.0711242	GRMZM2G179069
NN	RCAP	chr6.S_61012027	6	61012027	6.87e-05	0.0715615	GRMZM2G456023,GRMZM5G808811,GRMZM2G153068
NN	RCAP	chr6.S_61013759	6	61013759	7.81e-05	0.0706657	GRMZM2G456023,GRMZM5G808811,GRMZM2G153068
NN	RCAP	chr6.S_61969241	6	61969241	2.66e-05	0.0846124	AC186583.3_FG004
NN	RCAP	chr6.S_61975265	6	61975265	2.45e-05	0.085191	AC186583.3_FG004
NN	RCAP	chr6.S_62196922	6	62196922	5.72e-05	0.0737979	GRMZM2G099278,GRMZM2G099238,GRMZM2G099187
NN	RCAA	chr6.S_66205244	6	66205244	6.33e-05	0.0770768	GRMZM2G110983
NN	RCAA	chr7.S_156717391	7	156717391	4.49e-05	0.178252	GRMZM2G050933,GRMZM2G129973,GRMZM2G153454,GRMZM2G153438
NN	RCAP	chr7.S_171566156	7	171566156	7.72e-05	0.0829945	GRMZM2G037189,GRMZM2G560863,GRMZM2G128176,GRMZM2G144950,AC211471.3_FG002,AC211471.3_FG003
NN	RCAP	chr7.S_171574581	7	171574581	6.28e-05	0.0749301	GRMZM2G037189,GRMZM2G560863,GRMZM2G128176,GRMZM2G144950,AC211471.3_FG002,AC211471.3_FG003
NN	RCAP	chr7.S_31748711	7	31748711	7.84e-05	0.102614	GRMZM2G427826,GRMZM2G113917,GRMZM2G104231,GRMZM2G104258
NN	RCAP	chr8.S_124358836	8	124358836	8.7e-05	0.0721177	GRMZM2G135381
NN	RCAP	chr8.S_124585885	8	124585885	7.25e-05	0.0745727	GRMZM2G071223,GRMZM2G071339,GRMZM2G163546
NN	RCAP,RCAA	chr8.S_124585957	8	124585957	1.64e-05	0.0916531	GRMZM2G071223,GRMZM2G071339,GRMZM2G163546
NN	RCAP,RCAA	chr8.S_124585958	8	124585958	1.31e-05	0.0970658	GRMZM2G071223,GRMZM2G071339,GRMZM2G163546
NN	RCAP	chr8.S_124585962	8	124585962	5.13e-05	0.0803231	GRMZM2G071223,GRMZM2G071339,GRMZM2G163546
NN	RCAP,RCAA	chr8.S_124649302	8	124649302	9.48e-05	0.110424	GRMZM2G163546,GRMZM2G058690,GRMZM2G058745
NN	RCAA	chr8.S_130100127	8	130100127	2.46e-05	0.080364	GRMZM2G330475,GRMZM2G378402
NN	RCAA	chr8.S_130100166	8	130100166	2.46e-05	0.080364	GRMZM2G330475,GRMZM2G378402
NN	RCAA	chr8.S_155973186	8	155973186	9.22e-05	0.0700882	GRMZM2G001139,GRMZM2G144716,GRMZM2G444819,GRMZM2G444817,GRMZM2G144707,GRMZM2G144701,GRMZM2G107570
NN	RCAA	chr8.S_155973340	8	155973340	7.08e-05	0.073609	GRMZM2G001139,GRMZM2G144716,GRMZM2G444819,GRMZM2G444817,GRMZM2G144707,GRMZM2G144701,GRMZM2G107570
NN	RCAP,RCAA	chr8.S_155973575	8	155973575	1.52e-05	0.0989853	GRMZM2G001139,GRMZM2G144716,GRMZM2G444819,GRMZM2G444817,GRMZM2G144707,GRMZM2G144701,GRMZM2G107570
NN	RCAP	chr8.S_156197206	8	156197206	8.02e-05	0.0854752	GRMZM2G124876,GRMZM2G082512
NN	RCAP	chr8.S_156197792	8	156197792	7.91e-05	0.0716321	GRMZM2G124876,GRMZM2G082512
NN	RCAP,RCAA	chr8.S_156198431	8	156198431	3.25e-05	0.0842454	GRMZM2G124876,GRMZM2G082512
NN	RCAP,RCAA	chr8.S_156198727	8	156198727	5.65e-05	0.0816063	GRMZM2G124876,GRMZM2G082512
NN	RCAP,RCAA	chr8.S_156198949	8	156198949	1.74e-05	0.0866294	GRMZM2G124876,GRMZM2G082512
NN	RCAP,RCAA	chr8.S_156199129	8	156199129	2.34e-05	0.0829209	GRMZM2G124876,GRMZM2G082512
NN	RCAP	chr8.S_156199178	8	156199178	7.91e-05	0.0716321	GRMZM2G124876,GRMZM2G082512
NN	RCAP,RCAA	chr8.S_156199180	8	156199180	3.47e-05	0.0790917	GRMZM2G124876,GRMZM2G082512
NN	RCAP,RCAA	chr8.S_156199370	8	156199370	4.79e-05	0.0778276	GRMZM2G124876,GRMZM2G082512
NN	RCAP,RCAA	chr8.S_156199800	8	156199800	2.28e-05	0.0872078	GRMZM2G124876,GRMZM2G082512
NN	RCAP	chr8.S_156200446	8	156200446	9.16e-05	0.0703089	GRMZM2G124876,GRMZM2G082512
NN	RCAP	chr8.S_156200920	8	156200920	9.47e-05	0.0700433	GRMZM2G124876,GRMZM2G082512
NN	RCAP	chr8.S_156201014	8	156201014	4.12e-05	0.0797704	GRMZM2G124876,GRMZM2G082512
NN	RCAP	chr8.S_156201163	8	156201163	7.23e-05	0.073218	GRMZM2G124876,GRMZM2G082512
NN	RCAP	chr8.S_156201166	8	156201166	7.23e-05	0.073218	GRMZM2G124876,GRMZM2G082512
NN	RCAP	chr8.S_156201296	8	156201296	8.47e-05	0.0715889	GRMZM2G124876,GRMZM2G082512
NN	RCAP	chr8.S_156201310	8	156201310	8.8e-05	0.0711184	GRMZM2G124876,GRMZM2G082512
NN	RCAP	chr8.S_156201563	8	156201563	7.45e-05	0.076268	GRMZM2G124876,GRMZM2G082512
NN	RCAP	chr8.S_156211159	8	156211159	9.06e-05	0.0749528	GRMZM2G124876,GRMZM2G082512,GRMZM2G017193
NN	RCAP	chr8.S_156211596	8	156211596	8.44e-05	0.0766342	GRMZM2G124876,GRMZM2G082512,GRMZM2G017193
NN	RCAP	chr8.S_165238400	8	165238400	1.47e-05	0.125172	GRMZM2G431066,GRMZM2G129065,GRMZM2G002023,GRMZM2G092759,GRMZM2G393070,GRMZM2G393072,GRMZM2G092817,GRMZM2G092945
NN	RCAA	chr8.S_171680945	8	171680945	4.7e-05	0.0772094	GRMZM2G132223,GRMZM2G132185,GRMZM2G431723,GRMZM2G106250,GRMZM2G106344
NN	RCAA	chr8.S_173507032	8	173507032	4.98e-05	0.0885996	GRMZM2G437859,GRMZM5G868767,GRMZM2G136410
NN	RCAA	chr8.S_173507033	8	173507033	7.22e-05	0.096136	GRMZM2G437859,GRMZM5G868767,GRMZM2G136410
NN	RCAA	chr8.S_174913314	8	174913314	8.1e-05	0.0894797	GRMZM2G120951,GRMZM2G095634,GRMZM2G124883
NN	RCAP,RCAA	chr8.S_22859584	8	22859584	7.28e-05	0.142627	GRMZM2G097805,GRMZM2G097878,GRMZM2G151909,GRMZM2G450647
NN	RCAA	chr8.S_28477900	8	28477900	3.57e-05	0.0784834	AC219156.3_FG002,GRMZM2G069295,GRMZM2G018228
NN	RCAP	chr9.S_117350774	9	117350774	7.54e-05	0.0806639	GRMZM2G117956,GRMZM2G117999,GRMZM2G118022,GRMZM2G009070,GRMZM5G897795,GRMZM5G861756
NN	RCAP	chr9.S_129404340	9	129404340	6.62e-05	0.0722304	GRMZM2G125148
NN	RCAP,RCAA	chr9.S_129470166	9	129470166	3.02e-05	0.0816298	GRMZM2G084347,GRMZM2G084397
NN	RCAP,RCAA	chr9.S_129470906	9	129470906	1.89e-05	0.0836004	GRMZM2G084347,GRMZM2G084397
NN	RCAA	chr9.S_134720848	9	134720848	5.93e-05	0.0730258	GRMZM2G033846,GRMZM2G024996,GRMZM2G172099
NN	RCAP,RCAA	chr9.S_135886523	9	135886523	4.86e-05	0.0947975	GRMZM2G031637,GRMZM5G889776,GRMZM2G077895,GRMZM2G077858
NN	RCAA	chr9.S_135886525	9	135886525	5.71e-05	0.0914787	GRMZM2G031637,GRMZM5G889776,GRMZM2G077895,GRMZM2G077858
NN	RCAA	chr9.S_135886527	9	135886527	7.49e-05	0.0904615	GRMZM2G031637,GRMZM5G889776,GRMZM2G077895,GRMZM2G077858
NN	RCAP,RCAA	chr9.S_147621226	9	147621226	7.84e-06	0.0903328	GRMZM2G049398,GRMZM5G838403,GRMZM5G863344,GRMZM2G102802,GRMZM2G154149
NN	RCAA	chr9.S_28398804	9	28398804	2.57e-05	0.082577	GRMZM2G053588,GRMZM2G153792,GRMZM5G805350,AC206582.2_FG002
NN	RCAA	chr9.S_28398843	9	28398843	8.59e-05	0.0702307	GRMZM2G053588,GRMZM2G153792,GRMZM5G805350,AC206582.2_FG002
NN	RCAA	chr9.S_28423507	9	28423507	8.2e-06	0.122778	GRMZM2G053588,GRMZM2G153792,GRMZM5G805350,AC206582.2_FG002
NN	RCAA	chr9.S_28429584	9	28429584	3.81e-05	0.0780012	GRMZM2G053588,GRMZM2G153792,GRMZM5G805350,AC206582.2_FG002
NN	RCAA	chr9.S_28431412	9	28431412	3.97e-05	0.0777037	GRMZM2G053588,GRMZM2G153792,GRMZM5G805350,AC206582.2_FG002
NN	RCAA	chr9.S_83249690	9	83249690	6.59e-05	0.0817722	GRMZM2G092256
NN	RCAA	chr9.S_97984199	9	97984199	9.36e-06	0.134899	AC233863.1_FG001,AC233863.1_FG002
NN	RCAA	chr3.S_22178460	3	22178460	5.69e-05	0.117398
NN	RCAA	chr4.S_42028460	4	42028460	7.47e-05	0.121189
NN	RCAA	chr4.S_145431796	4	145431796	7.86e-05	0.0731128
NN	RCAA	chr7.S_61071725	7	61071725	9.39e-05	0.217224
NN	RCAA	chr8.S_103251358	8	103251358	7.39e-05	0.0762917
NN	RCAP	chr10.S_43376765	10	43376765	3.31e-05	0.0777744
NN	RCAP	chr10.S_43460764	10	43460764	2.93e-05	0.0788669
NN	RCAP	chr10.S_43692002	10	43692002	1.84e-05	0.0833095
NN	RCAP	chr10.S_43731086	10	43731086	2.55e-05	0.0803619
LN	RCAA	chr1.S_141275756	1	141275756	7.32e-05	0.0899731	GRMZM2G449779
LN	RCAP	chr1.S_177766531	1	177766531	8.59e-05	0.0730168	GRMZM2G443308
LN	RCAA	chr1.S_178771706	1	178771706	7.71e-05	0.0919418	GRMZM2G428201
LN	RCAP	chr1.S_22438481	1	22438481	1.48e-05	0.0869146	GRMZM2G077127
LN	RCAP	chr1.S_230539775	1	230539775	5.53e-05	0.0738945	GRMZM2G469551
LN	RCAA	chr1.S_264164282	1	264164282	9.09e-05	0.0695153	GRMZM2G423972,GRMZM2G123204,GRMZM2G123159,GRMZM2G123128,GRMZM2G109130,GRMZM2G109056
LN	RCAA	chr1.S_264165283	1	264165283	2.38e-05	0.0817257	GRMZM2G423972,GRMZM2G123204,GRMZM2G123159,GRMZM2G123128,GRMZM2G109130,GRMZM2G109056
LN	RCAA	chr1.S_264986081	1	264986081	1.29e-05	0.087228	GRMZM2G346263,GRMZM2G044557,GRMZM2G400092,GRMZM2G042133
LN	RCAA	chr1.S_264986156	1	264986156	8.31e-05	0.0701735	GRMZM2G346263,GRMZM2G044557,GRMZM2G400092,GRMZM2G042133
LN	RCAA	chr1.S_264986842	1	264986842	8.31e-05	0.0701735	GRMZM2G346263,GRMZM2G044557,GRMZM2G400092,GRMZM2G042133
LN	RCAA	chr1.S_268251650	1	268251650	1.76e-05	0.0841165	GRMZM2G456238,GRMZM5G881950
LN	RCAA	chr1.S_268251933	1	268251933	3.24e-05	0.0794842	GRMZM2G456238,GRMZM5G881950
LN	RCAA	chr1.S_268254647	1	268254647	9.79e-06	0.0934144	GRMZM2G456238,GRMZM5G881950
LN	RCAA	chr1.S_268254875	1	268254875	4.02e-06	0.102168	GRMZM2G456238,GRMZM5G881950
LN	RCAA	chr1.S_268256625	1	268256625	2.03e-05	0.0839411	GRMZM2G456238,GRMZM5G881950
LN	RCAA	chr1.S_268259203	1	268259203	6.48e-05	0.0731068	GRMZM2G456238,GRMZM5G881950,GRMZM5G845962
LN	RCAA	chr1.S_268259465	1	268259465	2.09e-05	0.086163	GRMZM2G456238,GRMZM5G881950,GRMZM5G845962
LN	RCAA	chr1.S_268308670	1	268308670	1.75e-05	0.0860677	GRMZM5G881950,GRMZM5G845962,GRMZM2G127559,GRMZM2G127521
LN	RCAA	chr1.S_268308758	1	268308758	1.25e-05	0.0888086	GRMZM5G881950,GRMZM5G845962,GRMZM2G127559,GRMZM2G127521
LN	RCAA	chr1.S_268312088	1	268312088	1.59e-05	0.0858073	GRMZM5G845962,GRMZM2G127559,GRMZM2G127521
LN	RCAA	chr1.S_275032057	1	275032057	5.96e-05	0.073126	GRMZM2G460594,GRMZM2G159295,AC186412.4_FG011,GRMZM2G159285,GRMZM2G149681,GRMZM2G449558
LN	RCAA	chr1.S_296273815	1	296273815	4.57e-05	0.132696	GRMZM2G113137,GRMZM2G113250
LN	RCAP	chr1.S_40406776	1	40406776	7.1e-05	0.0723678	GRMZM2G110309,GRMZM2G087600,GRMZM2G087459
LN	RCAA,RCAP	chr1.S_52565122	1	52565122	3.69e-05	0.0774133	GRMZM2G421779,GRMZM2G033519,GRMZM2G033570
LN	RCAA,RCAP	chr1.S_52565224	1	52565224	3.69e-05	0.0774133	GRMZM2G421779,GRMZM2G033519,GRMZM2G033570
LN	RCAP	chr1.S_52566283	1	52566283	9.38e-05	0.0691933	GRMZM2G421779,GRMZM2G033519,GRMZM2G033570
LN	RCAA,RCAP	chr1.S_52568624	1	52568624	6.62e-06	0.0997161	GRMZM2G421779,GRMZM2G033519,GRMZM2G033570
LN	RCAA,RCAP	chr1.S_54188745	1	54188745	8.06e-06	0.0911823	GRMZM2G003379
LN	RCAA,RCAP	chr1.S_54188862	1	54188862	7.87e-06	0.0913921	GRMZM2G003379
LN	RCAA,RCAP	chr1.S_54189474	1	54189474	1.2e-05	0.0875411	GRMZM2G003379
LN	RCAA,RCAP	chr1.S_54189784	1	54189784	7.86e-06	0.0914932	GRMZM2G003379
LN	RCAA,RCAP	chr1.S_54189897	1	54189897	7.11e-06	0.0923253	GRMZM2G003379
LN	RCAA,RCAP	chr1.S_54190071	1	54190071	7.11e-06	0.0923253	GRMZM2G003379
LN	RCAA	chr1.S_54269773	1	54269773	3e-05	0.0858644	GRMZM2G326335,GRMZM2G023884,GRMZM2G023715
LN	RCAA,RCAP	chr1.S_54283431	1	54283431	1.13e-05	0.0881195	GRMZM2G326335,GRMZM2G023884,GRMZM2G023715,GRMZM2G006404
LN	RCAA	chr1.S_54464328	1	54464328	9.72e-05	0.068881	GRMZM2G012807,AC204931.3_FG002,GRMZM2G008501
LN	RCAA	chr1.S_54464580	1	54464580	8.75e-05	0.0802479	GRMZM2G012807,AC204931.3_FG002,GRMZM2G008501
LN	RCAA,RCAP	chr1.S_54603955	1	54603955	7.87e-06	0.0913921	GRMZM2G141094,GRMZM2G010196,GRMZM2G312661
LN	RCAA,RCAP	chr1.S_54604059	1	54604059	6.6e-06	0.0930103	GRMZM2G141094,GRMZM2G010196,GRMZM2G312661
LN	RCAP	chr1.S_69017870	1	69017870	7.39e-05	0.110966	GRMZM2G347808,GRMZM2G046480
LN	RCAA	chr1.S_81603678	1	81603678	4.94e-05	0.0748071	GRMZM2G480439,GRMZM2G178079,GRMZM2G028821,GRMZM2G066369
LN	RCAA	chr1.S_81603769	1	81603769	4.97e-05	0.0760139	GRMZM2G480439,GRMZM2G178079,GRMZM2G028821,GRMZM2G066369
LN	RCAA	chr1.S_87876554	1	87876554	5.49e-05	0.0748701	GRMZM2G081808,GRMZM2G373341
LN	RCAA	chr1.S_87876555	1	87876555	5.49e-05	0.0748701	GRMZM2G081808,GRMZM2G373341
LN	RCAA	chr1.S_87877107	1	87877107	9.82e-06	0.0906316	GRMZM2G081808,GRMZM2G373341
LN	RCAA	chr1.S_87903331	1	87903331	9.63e-05	0.0706341	GRMZM2G081808,GRMZM2G373341
LN	RCAA	chr1.S_87903872	1	87903872	1.49e-05	0.0902284	GRMZM2G081808,GRMZM2G373341
LN	RCAA	chr1.S_87912030	1	87912030	1.6e-05	0.0884541	GRMZM2G081808,GRMZM2G373341
LN	RCAA	chr1.S_87913495	1	87913495	3.56e-05	0.0885578	GRMZM2G081808,GRMZM2G373341
LN	RCAA	chr1.S_87913599	1	87913599	7.43e-05	0.0711564	GRMZM2G081808,GRMZM2G373341
LN	RCAA	chr1.S_87913686	1	87913686	7.43e-05	0.0711564	GRMZM2G081808,GRMZM2G373341
LN	RCAA	chr1.S_87913778	1	87913778	6.44e-05	0.0751456	GRMZM2G081808,GRMZM2G373341
LN	RCAA,RCAP	chr1.S_87913852	1	87913852	8.01e-06	0.0915248	GRMZM2G081808,GRMZM2G373341
LN	RCAA	chr1.S_87914074	1	87914074	2.9e-05	0.0800792	GRMZM2G081808,GRMZM2G373341
LN	RCAA	chr1.S_87914075	1	87914075	7.43e-05	0.0711564	GRMZM2G081808,GRMZM2G373341
LN	RCAA	chr1.S_87914122	1	87914122	7.43e-05	0.0711564	GRMZM2G081808,GRMZM2G373341
LN	RCAA	chr1.S_87914184	1	87914184	8.33e-05	0.0703725	GRMZM2G081808,GRMZM2G373341
LN	RCAA	chr1.S_87914330	1	87914330	8.33e-05	0.0703725	GRMZM2G081808,GRMZM2G373341
LN	RCAA,RCAP	chr1.S_87915848	1	87915848	3.97e-06	0.0976734	GRMZM2G081808,GRMZM2G373341
LN	RCAA,RCAP	chr1.S_87916167	1	87916167	3.97e-06	0.0976734	GRMZM2G081808,GRMZM2G373341
LN	RCAA	chr10.S_127981661	10	127981661	2.4e-05	0.0906526	AC233888.1_FG001,GRMZM2G125452,AC216229.3_FG002,GRMZM2G125635,GRMZM2G062390,GRMZM2G149994
LN	RCAP	chr10.S_132621064	10	132621064	4.42e-05	0.138837	GRMZM2G169005,GRMZM2G468855
LN	RCAA,RCAP	chr10.S_143674797	10	143674797	9.79e-05	0.0716432	GRMZM2G180471,GRMZM2G480282,GRMZM2G324781,GRMZM2G324767,GRMZM2G023387
LN	RCAA	chr10.S_1559770	10	1559770	4.86e-05	0.0778008	GRMZM2G098603,GRMZM2G098596,GRMZM2G176546
LN	RCAA	chr10.S_2255921	10	2255921	4.27e-05	0.0760975	GRMZM2G099005,GRMZM2G099067,GRMZM2G099074,GRMZM2G138659,GRMZM2G437314
LN	RCAP	chr10.S_99957462	10	99957462	7.39e-05	0.0722813	GRMZM2G159075
LN	RCAA,RCAP	chr2.S_12907447	2	12907447	2.1e-05	0.0867713	GRMZM2G463280,GRMZM2G463267,GRMZM2G162266,GRMZM2G162230
LN	RCAA,RCAP	chr2.S_12907531	2	12907531	2.1e-05	0.0867713	GRMZM2G463280,GRMZM2G463267,GRMZM2G162266,GRMZM2G162230
LN	RCAA	chr2.S_148563818	2	148563818	5.29e-05	0.0864619	GRMZM2G141081
LN	RCAA	chr2.S_149338912	2	149338912	4.22e-05	0.0878038	GRMZM2G124524
LN	RCAA	chr2.S_155955967	2	155955967	7.8e-06	0.111327	GRMZM2G102242,GRMZM2G403763
LN	RCAA,RCAP	chr2.S_157755591	2	157755591	4.63e-05	0.0778654	GRMZM2G463996,GRMZM2G464013
LN	RCAA	chr2.S_160089386	2	160089386	8.04e-06	0.0961804	GRMZM2G127683
LN	RCAA	chr2.S_160094051	2	160094051	9.75e-06	0.0894435	GRMZM2G127683
LN	RCAA	chr2.S_160094249	2	160094249	9.36e-06	0.0903909	GRMZM2G127683
LN	RCAA	chr2.S_160106389	2	160106389	4.89e-05	0.0774974	GRMZM2G127683,GRMZM2G304548
LN	RCAA	chr2.S_160130072	2	160130072	5.56e-05	0.0755401	GRMZM2G127683,GRMZM2G304548,GRMZM2G301614,AC208035.3_FG002
LN	RCAA	chr2.S_160130440	2	160130440	5.55e-05	0.0756072	GRMZM2G127683,GRMZM2G304548,GRMZM2G301614,AC208035.3_FG002
LN	RCAA	chr2.S_160131431	2	160131431	5.26e-05	0.0766335	GRMZM2G127683,GRMZM2G304548,GRMZM2G301614,AC208035.3_FG002
LN	RCAA,RCAP	chr2.S_171516611	2	171516611	1.53e-05	0.0853482	GRMZM2G147885
LN	RCAA	chr2.S_236291136	2	236291136	7.77e-05	0.0844558	GRMZM2G079888,GRMZM2G079962,GRMZM2G378515,GRMZM2G402239,GRMZM2G103955,GRMZM2G104032,GRMZM2G379575,GRMZM2G083572
LN	RCAA	chr2.S_4320820	2	4320820	8.39e-05	0.0896718	GRMZM2G019404,GRMZM2G020043,GRMZM2G314171,GRMZM2G067463,GRMZM2G521862,GRMZM2G063328,GRMZM2G363066
LN	RCAA,RCAP	chr2.S_4690846	2	4690846	1.01e-06	0.186068	AC187209.5_FG003,GRMZM2G086573,GRMZM2G086577,GRMZM2G086801,GRMZM2G386525,GRMZM2G086920,AC187209.5_FG010
LN	RCAP	chr2.S_78770310	2	78770310	5.98e-05	0.0837234	GRMZM2G010286,GRMZM2G060942
LN	RCAA,RCAP	chr3.S_136419146	3	136419146	6.61e-05	0.113544	GRMZM2G082943,GRMZM2G168510
LN	RCAP	chr3.S_172051203	3	172051203	6.3e-05	0.0738018	GRMZM2G135743
LN	RCAP	chr3.S_172051371	3	172051371	6.3e-05	0.0738018	GRMZM2G135743
LN	RCAP	chr3.S_179643076	3	179643076	2.78e-05	0.0882622	GRMZM2G096518,GRMZM2G007928,GRMZM2G178533,GRMZM2G479423
LN	RCAP	chr3.S_184276906	3	184276906	9.15e-05	0.0860232	AC193318.3_FG006,GRMZM2G027375,GRMZM2G027478,GRMZM2G330153,GRMZM2G330159
LN	RCAA	chr3.S_187476669	3	187476669	6.9e-05	0.0718221	GRMZM2G071705,GRMZM2G071739,GRMZM2G071790,GRMZM2G072853,GRMZM2G073003,GRMZM2G073376,GRMZM2G004858
LN	RCAP	chr3.S_187901931	3	187901931	8.39e-05	0.105468	AC213654.3_FG004,AC213654.3_FG003,GRMZM5G859195,AC213654.3_FG001
LN	RCAA	chr3.S_188572061	3	188572061	8.94e-05	0.0716534	AC204515.4_FG006,GRMZM2G002165,GRMZM2G302293,AC204515.4_FG003,GRMZM2G002119
LN	RCAP	chr3.S_214479260	3	214479260	3.62e-05	0.165986	GRMZM2G064473,GRMZM5G827365
LN	RCAA	chr3.S_4337566	3	4337566	9.92e-05	0.0856552	GRMZM2G346466,GRMZM2G045330,GRMZM2G346457,GRMZM2G045259
LN	RCAP	chr4.S_136066832	4	136066832	9.63e-05	0.0689642	GRMZM5G864784,GRMZM5G806469,GRMZM2G067417,GRMZM2G366392,GRMZM2G067019
LN	RCAP	chr4.S_150808784	4	150808784	4.59e-05	0.0803787	GRMZM2G178435
LN	RCAP	chr4.S_150808818	4	150808818	3.89e-05	0.0813147	GRMZM2G178435
LN	RCAP	chr4.S_150809103	4	150809103	3.4e-05	0.0830035	GRMZM2G178435
LN	RCAA	chr4.S_1998326	4	1998326	6.62e-05	0.0935128	GRMZM2G033544,GRMZM2G457287,GRMZM2G131508,GRMZM2G702316,GRMZM2G131442
LN	RCAP	chr4.S_235547868	4	235547868	7.23e-05	0.0748789	GRMZM2G353659,GRMZM2G052948,GRMZM2G052902
LN	RCAP	chr4.S_235547947	4	235547947	7.97e-05	0.0740173	GRMZM2G353659,GRMZM2G052948,GRMZM2G052902
LN	RCAA	chr4.S_236571578	4	236571578	9.16e-05	0.0694489	GRMZM2G433601,GRMZM2G132854,GRMZM2G433609,GRMZM2G132862,GRMZM2G132866
LN	RCAA	chr4.S_36124759	4	36124759	7.21e-06	0.0973621	GRMZM2G179984,GRMZM2G179976
LN	RCAA	chr4.S_36124870	4	36124870	2.19e-05	0.0886556	GRMZM2G179984,GRMZM2G179976
LN	RCAA	chr5.S_169458502	5	169458502	1.34e-05	0.0933487	GRMZM2G139300,GRMZM2G378019
LN	RCAP	chr5.S_191129167	5	191129167	9.25e-05	0.0693158	GRMZM2G097728,GRMZM2G097704,GRMZM2G398500,GRMZM2G094655,GRMZM2G094705,GRMZM2G094768
LN	RCAA	chr5.S_193443011	5	193443011	5.89e-05	0.081402	GRMZM2G062151,GRMZM2G061938,GRMZM2G061910,GRMZM2G362848
LN	RCAA	chr5.S_193443047	5	193443047	9.01e-05	0.083218	GRMZM2G062151,GRMZM2G061938,GRMZM2G061910,GRMZM2G362848
LN	RCAA	chr5.S_193443049	5	193443049	7.98e-05	0.10141	GRMZM2G062151,GRMZM2G061938,GRMZM2G061910,GRMZM2G362848
LN	RCAP	chr5.S_212971810	5	212971810	4.25e-05	0.0950726	GRMZM2G005791
LN	RCAA,RCAP	chr5.S_31006363	5	31006363	5.14e-05	0.0744432	GRMZM2G412304,GRMZM2G111537,GRMZM2G111477,GRMZM2G458208,GRMZM2G139066,GRMZM2G132595
LN	RCAA	chr5.S_31006405	5	31006405	6.74e-05	0.0735044	GRMZM2G412304,GRMZM2G111537,GRMZM2G111477,GRMZM2G458208,GRMZM2G139066,GRMZM2G132595
LN	RCAA,RCAP	chr5.S_31006606	5	31006606	2.5e-05	0.0809036	GRMZM2G412304,GRMZM2G111537,GRMZM2G111477,GRMZM2G458208,GRMZM2G139066,GRMZM2G132595
LN	RCAA,RCAP	chr5.S_31006679	5	31006679	3.51e-05	0.0779055	GRMZM2G412304,GRMZM2G111537,GRMZM2G111477,GRMZM2G458208,GRMZM2G139066,GRMZM2G132595
LN	RCAA,RCAP	chr5.S_31006704	5	31006704	3.87e-05	0.0781653	GRMZM2G412304,GRMZM2G111537,GRMZM2G111477,GRMZM2G458208,GRMZM2G139066,GRMZM2G132595
LN	RCAA	chr5.S_31016201	5	31016201	6.1e-05	0.0770172	GRMZM2G412304,GRMZM2G111537,GRMZM2G111477,GRMZM2G458208,GRMZM2G139066,GRMZM2G132595
LN	RCAA	chr5.S_31017639	5	31017639	8.33e-05	0.0761635	GRMZM2G412304,GRMZM2G111537,GRMZM2G111477,GRMZM2G458208,GRMZM2G139066,GRMZM2G132595
LN	RCAA,RCAP	chr5.S_31022504	5	31022504	3.94e-05	0.0768202	GRMZM2G412304,GRMZM2G111537,GRMZM2G111477,GRMZM2G458208,GRMZM2G139066,GRMZM2G132595
LN	RCAA,RCAP	chr5.S_31023940	5	31023940	3.51e-05	0.0785774	GRMZM2G412304,GRMZM2G111537,GRMZM2G111477,GRMZM2G458208,GRMZM2G139066,GRMZM2G132595
LN	RCAA	chr5.S_31024804	5	31024804	7.56e-05	0.0712885	GRMZM2G412304,GRMZM2G111537,GRMZM2G111477,GRMZM2G458208,GRMZM2G139066,GRMZM2G132595
LN	RCAA	chr5.S_31024805	5	31024805	7.56e-05	0.0712885	GRMZM2G412304,GRMZM2G111537,GRMZM2G111477,GRMZM2G458208,GRMZM2G139066,GRMZM2G132595
LN	RCAA,RCAP	chr5.S_31131659	5	31131659	4.28e-05	0.0761917	GRMZM2G110201,GRMZM2G102639
LN	RCAA	chr5.S_31131683	5	31131683	9.83e-05	0.0687774	GRMZM2G110201,GRMZM2G102639
LN	RCAA	chr5.S_599084	5	599084	8.95e-05	0.0695533	GRMZM2G035150,GRMZM2G144196
LN	RCAA	chr5.S_599698	5	599698	7.82e-05	0.0708044	GRMZM2G035150,GRMZM2G144196
LN	RCAA,RCAP	chr5.S_647865	5	647865	2.59e-05	0.0807075	GRMZM2G035150,GRMZM2G144196,GRMZM5G861064,GRMZM5G862317,GRMZM2G130314,GRMZM2G130302,GRMZM2G130260
LN	RCAP	chr5.S_70070872	5	70070872	5.81e-05	0.100492	GRMZM2G044348,GRMZM2G098301,GRMZM2G098370,GRMZM2G098420,GRMZM2G098438,GRMZM2G156924,GRMZM2G156824,GRMZM2G456917
LN	RCAA	chr6.S_108710870	6	108710870	4.25e-05	0.0779641	GRMZM2G118309,GRMZM2G038878
LN	RCAA,RCAP	chr6.S_143920775	6	143920775	3.81e-05	0.0828838	GRMZM2G109352,GRMZM2G308707,GRMZM5G869788
LN	RCAA	chr6.S_143951438	6	143951438	8.24e-05	0.070272	GRMZM2G308707,GRMZM5G869788,GRMZM2G424582
LN	RCAA	chr6.S_143954498	6	143954498	8.24e-05	0.070272	GRMZM2G308707,GRMZM5G869788,GRMZM2G424582
LN	RCAA	chr6.S_143954579	6	143954579	8.24e-05	0.070272	GRMZM2G308707,GRMZM5G869788,GRMZM2G424582
LN	RCAA	chr6.S_143954630	6	143954630	8.24e-05	0.070272	GRMZM2G308707,GRMZM5G869788,GRMZM2G424582
LN	RCAA	chr6.S_143954695	6	143954695	6.41e-05	0.0741007	GRMZM2G308707,GRMZM5G869788,GRMZM2G424582
LN	RCAA	chr6.S_143955097	6	143955097	8.24e-05	0.070272	GRMZM2G308707,GRMZM5G869788,GRMZM2G424582
LN	RCAA	chr6.S_143955114	6	143955114	8.24e-05	0.070272	GRMZM2G308707,GRMZM5G869788,GRMZM2G424582
LN	RCAA	chr6.S_143955194	6	143955194	8.24e-05	0.070272	GRMZM2G308707,GRMZM5G869788,GRMZM2G424582
LN	RCAA	chr6.S_147886439	6	147886439	3.18e-05	0.0808978	GRMZM2G180328,GRMZM2G018971,GRMZM2G456512,GRMZM2G153075,GRMZM2G153333,GRMZM2G153358,GRMZM2G456568,GRMZM2G701177
LN	RCAA,RCAP	chr6.S_147886440	6	147886440	2.5e-05	0.0824013	GRMZM2G180328,GRMZM2G018971,GRMZM2G456512,GRMZM2G153075,GRMZM2G153333,GRMZM2G153358,GRMZM2G456568,GRMZM2G701177
LN	RCAA,RCAP	chr6.S_147886462	6	147886462	9.33e-06	0.119485	GRMZM2G180328,GRMZM2G018971,GRMZM2G456512,GRMZM2G153075,GRMZM2G153333,GRMZM2G153358,GRMZM2G456568,GRMZM2G701177
LN	RCAA	chr6.S_147886464	6	147886464	4.43e-05	0.0811075	GRMZM2G180328,GRMZM2G018971,GRMZM2G456512,GRMZM2G153075,GRMZM2G153333,GRMZM2G153358,GRMZM2G456568,GRMZM2G701177
LN	RCAA	chr6.S_147886467	6	147886467	2.62e-05	0.0812668	GRMZM2G180328,GRMZM2G018971,GRMZM2G456512,GRMZM2G153075,GRMZM2G153333,GRMZM2G153358,GRMZM2G456568,GRMZM2G701177
LN	RCAA	chr6.S_147886487	6	147886487	2.62e-05	0.0812668	GRMZM2G180328,GRMZM2G018971,GRMZM2G456512,GRMZM2G153075,GRMZM2G153333,GRMZM2G153358,GRMZM2G456568,GRMZM2G701177
LN	RCAA,RCAP	chr6.S_147886882	6	147886882	3.44e-06	0.103963	GRMZM2G180328,GRMZM2G018971,GRMZM2G456512,GRMZM2G153075,GRMZM2G153333,GRMZM2G153358,GRMZM2G456568,GRMZM2G701177
LN	RCAA	chr6.S_148590282	6	148590282	7.42e-05	0.0711891	GRMZM2G033641,GRMZM2G701180
LN	RCAA,RCAP	chr6.S_148591037	6	148591037	1.47e-05	0.0857008	GRMZM2G033641,GRMZM2G701180
LN	RCAA,RCAP	chr6.S_148591127	6	148591127	1.93e-05	0.0832617	GRMZM2G033641,GRMZM2G701180
LN	RCAA,RCAP	chr6.S_148591199	6	148591199	1.47e-05	0.0857008	GRMZM2G033641,GRMZM2G701180
LN	RCAA	chr6.S_148591697	6	148591697	4.13e-05	0.0764018	GRMZM2G033641,GRMZM2G701180
LN	RCAA,RCAP	chr6.S_148591753	6	148591753	1.47e-05	0.0857008	GRMZM2G033641,GRMZM2G701180
LN	RCAA,RCAP	chr6.S_148591759	6	148591759	1.47e-05	0.0857008	GRMZM2G033641,GRMZM2G701180
LN	RCAA,RCAP	chr6.S_148593255	6	148593255	1.12e-05	0.088201	GRMZM2G033641,GRMZM2G701180
LN	RCAA,RCAP	chr6.S_148593704	6	148593704	1.37e-05	0.0938802	GRMZM2G033641,GRMZM2G701180
LN	RCAA,RCAP	chr6.S_164147399	6	164147399	2.49e-06	0.111184	GRMZM2G079832,GRMZM2G377615,GRMZM2G377613,GRMZM2G079583,GRMZM2G458607,GRMZM2G157218
LN	RCAA,RCAP	chr6.S_164151520	6	164151520	2.78e-05	0.0812719	GRMZM2G079832,GRMZM2G377615,GRMZM2G377613,GRMZM2G079583,GRMZM2G458607,GRMZM2G157218,GRMZM2G157219
LN	RCAA,RCAP	chr6.S_164151617	6	164151617	2.76e-05	0.0804694	GRMZM2G079832,GRMZM2G377615,GRMZM2G377613,GRMZM2G079583,GRMZM2G458607,GRMZM2G157218,GRMZM2G157219
LN	RCAA,RCAP	chr6.S_164181947	6	164181947	2.68e-05	0.0807131	GRMZM2G079832,GRMZM2G377615,GRMZM2G377613,GRMZM2G079583,GRMZM2G458607,GRMZM2G157218,GRMZM2G157219
LN	RCAA,RCAP	chr6.S_164183991	6	164183991	2.68e-05	0.0807131	GRMZM2G079832,GRMZM2G377615,GRMZM2G377613,GRMZM2G079583,GRMZM2G458607,GRMZM2G157218,GRMZM2G157219
LN	RCAA,RCAP	chr6.S_164185116	6	164185116	2.4e-05	0.0828448	GRMZM2G079832,GRMZM2G377615,GRMZM2G377613,GRMZM2G079583,GRMZM2G458607,GRMZM2G157218,GRMZM2G157219
LN	RCAA	chr6.S_165023142	6	165023142	7.42e-05	0.0792326	GRMZM2G101515,GRMZM2G366778,GRMZM2G065757,GRMZM2G366795
LN	RCAA	chr6.S_165103928	6	165103928	1.26e-05	0.108092	GRMZM2G128477,GRMZM2G128579,GRMZM2G117482,GRMZM5G873459,GRMZM2G117497,GRMZM2G117574,GRMZM2G160504,GRMZM2G160460,GRMZM2G160430
LN	RCAA	chr6.S_32425868	6	32425868	6.11e-05	0.0803841	GRMZM2G101642,GRMZM2G101634,GRMZM2G101625
LN	RCAA	chr6.S_34545608	6	34545608	5.69e-05	0.0813192	GRMZM5G828024,GRMZM2G180519
LN	RCAA	chr6.S_34546519	6	34546519	5.85e-05	0.0793172	GRMZM5G828024,GRMZM2G180519
LN	RCAA	chr6.S_34546933	6	34546933	4.93e-05	0.083103	GRMZM5G828024,GRMZM2G180519
LN	RCAA	chr6.S_34547473	6	34547473	9.53e-05	0.0759342	GRMZM5G828024,GRMZM2G180519
LN	RCAA	chr7.S_124700022	7	124700022	8.46e-05	0.0872602	GRMZM2G133613,GRMZM2G317330,GRMZM2G024865
LN	RCAA	chr7.S_124744700	7	124744700	9.53e-05	0.0703625	GRMZM2G133613,GRMZM2G317330,GRMZM2G024865,GRMZM2G024775
LN	RCAA	chr7.S_124744988	7	124744988	3.06e-06	0.102093	GRMZM2G133613,GRMZM2G317330,GRMZM2G024865,GRMZM2G024775
LN	RCAA	chr7.S_124745060	7	124745060	6.81e-06	0.0943135	GRMZM2G133613,GRMZM2G317330,GRMZM2G024865,GRMZM2G024775
LN	RCAA	chr7.S_124745305	7	124745305	9.28e-06	0.0900618	GRMZM2G133613,GRMZM2G317330,GRMZM2G024865,GRMZM2G024775
LN	RCAA	chr7.S_124745778	7	124745778	5.09e-05	0.0790286	GRMZM2G133613,GRMZM2G317330,GRMZM2G024865,GRMZM2G024775
LN	RCAA	chr7.S_124746145	7	124746145	7.09e-05	0.0716611	GRMZM2G133613,GRMZM2G317330,GRMZM2G024865,GRMZM2G024775
LN	RCAA	chr7.S_153285561	7	153285561	8.54e-05	0.1031	GRMZM2G075794,GRMZM2G127510,GRMZM2G127499,GRMZM2G429396
LN	RCAA	chr7.S_162672286	7	162672286	6.86e-05	0.0722493	GRMZM2G053338,GRMZM2G008712,GRMZM2G008665,GRMZM2G008651,GRMZM2G309970,GRMZM2G008468
LN	RCAA	chr7.S_171696722	7	171696722	7.09e-05	0.0720764	GRMZM2G136794,AC215611.3_FG004,GRMZM2G136803,GRMZM2G435986,GRMZM2G025885,GRMZM2G025992,GRMZM2G027851
LN	RCAA,RCAP	chr8.S_118889496	8	118889496	5.77e-05	0.0737079	GRMZM2G113554,GRMZM2G162445,GRMZM2G162466,GRMZM5G827266,GRMZM2G162668
LN	RCAA,RCAP	chr8.S_118889555	8	118889555	3.5e-05	0.0780478	GRMZM2G113554,GRMZM2G162445,GRMZM2G162466,GRMZM5G827266,GRMZM2G162668
LN	RCAA,RCAP	chr8.S_118889573	8	118889573	3.5e-05	0.0780478	GRMZM2G113554,GRMZM2G162445,GRMZM2G162466,GRMZM5G827266,GRMZM2G162668
LN	RCAA,RCAP	chr8.S_118889602	8	118889602	3.5e-05	0.0780478	GRMZM2G113554,GRMZM2G162445,GRMZM2G162466,GRMZM5G827266,GRMZM2G162668
LN	RCAA,RCAP	chr8.S_118889615	8	118889615	6.6e-05	0.0723646	GRMZM2G113554,GRMZM2G162445,GRMZM2G162466,GRMZM5G827266,GRMZM2G162668
LN	RCAA	chr8.S_141602233	8	141602233	2.85e-05	0.10983	GRMZM2G015735,GRMZM2G142776,GRMZM2G351977,GRMZM2G351990
LN	RCAA	chr8.S_141610873	8	141610873	4.96e-05	0.0843116	GRMZM2G015735,GRMZM2G142776,GRMZM2G351977,GRMZM2G351990
LN	RCAA	chr8.S_141611422	8	141611422	9.97e-06	0.110886	GRMZM2G015735,GRMZM2G142776,GRMZM2G351977,GRMZM2G351990
LN	RCAA	chr8.S_141611430	8	141611430	6.57e-06	0.114818	GRMZM2G015735,GRMZM2G142776,GRMZM2G351977,GRMZM2G351990
LN	RCAA	chr8.S_141641288	8	141641288	3.9e-05	0.0769524	GRMZM2G015735,GRMZM2G142776,GRMZM2G351977,GRMZM2G351990
LN	RCAA	chr8.S_143550446	8	143550446	4.64e-05	0.0770106	GRMZM2G128658
LN	RCAA	chr8.S_143550716	8	143550716	5.88e-05	0.074971	GRMZM2G128658
LN	RCAP	chr8.S_171151033	8	171151033	3.31e-05	0.131009	GRMZM5G893446,GRMZM5G883126,GRMZM5G806622,GRMZM2G322952,AC203294.3_FG008,GRMZM2G028054,GRMZM2G028266,GRMZM2G028346,AC203294.3_FG012
LN	RCAP	chr8.S_171151037	8	171151037	4.5e-05	0.113731	GRMZM5G893446,GRMZM5G883126,GRMZM5G806622,GRMZM2G322952,AC203294.3_FG008,GRMZM2G028054,GRMZM2G028266,GRMZM2G028346,AC203294.3_FG012
LN	RCAA	chr8.S_23768441	8	23768441	5.84e-05	0.0794358	GRMZM2G390889,GRMZM2G390896,GRMZM2G091228,GRMZM5G861077
LN	RCAA	chr8.S_6592265	8	6592265	7.94e-05	0.0717076	GRMZM2G156643,GRMZM2G156673
LN	RCAA	chr8.S_66294505	8	66294505	8.54e-05	0.0701738	GRMZM2G037345,GRMZM2G477340
LN	RCAA	chr8.S_72995803	8	72995803	5.22e-05	0.0764428	GRMZM2G023872
LN	RCAA	chr8.S_73000297	8	73000297	6.77e-05	0.0827194	GRMZM2G023872
LN	RCAA	chr8.S_73000318	8	73000318	5.15e-05	0.0845424	GRMZM2G023872
LN	RCAA	chr8.S_73001190	8	73001190	3.17e-05	0.091909	GRMZM2G023872
LN	RCAA	chr8.S_73015527	8	73015527	2.4e-05	0.0822639	GRMZM2G023872
LN	RCAA	chr8.S_73016105	8	73016105	4.34e-05	0.0767139	GRMZM2G023872
LN	RCAA	chr8.S_73026048	8	73026048	6.19e-05	0.0737277	GRMZM2G023872
LN	RCAA	chr8.S_73048458	8	73048458	5.28e-05	0.0751925	GRMZM2G396951,GRMZM2G096435,GRMZM2G396927
LN	RCAA	chr8.S_73048954	8	73048954	9.93e-05	0.0694967	GRMZM2G396951,GRMZM2G096435,GRMZM2G396927
LN	RCAA	chr9.S_140520771	9	140520771	1.76e-05	0.103387	AC187469.3_FG005,GRMZM2G073567
LN	RCAA	chr9.S_140520977	9	140520977	9.72e-05	0.0731947	AC187469.3_FG005,GRMZM2G073567
LN	RCAP	chr9.S_152441440	9	152441440	2.94e-05	0.110547	GRMZM5G863015,GRMZM5G871222,AC149818.2_FG001,AC149818.2_FG004,AC149818.2_FG005,AC149818.2_FG006,AC149818.2_FG007,AC149818.2_FG008,AC149818.2_FG009,AC149475.2_FG002,AC149475.2_FG003
LN	RCAP	chr9.S_153832413	9	153832413	3.05e-05	0.0917789	GRMZM2G063931,GRMZM2G171365,GRMZM2G171440,GRMZM2G171450,GRMZM2G171464,GRMZM2G171466,GRMZM2G171469
LN	RCAP	chr9.S_153832415	9	153832415	1.49e-05	0.096829	GRMZM2G063931,GRMZM2G171365,GRMZM2G171440,GRMZM2G171450,GRMZM2G171464,GRMZM2G171466,GRMZM2G171469
LN	RCAA	chr9.S_94509901	9	94509901	7.48e-06	0.106769	GRMZM2G040689,GRMZM2G460407
LN	RCAA	chr9.S_94513259	9	94513259	3.47e-06	0.119555	GRMZM2G040689,GRMZM2G460407
LN	RCAA	chr9.S_94573629	9	94573629	3.92e-05	0.0844508	GRMZM2G117935
LN	RCAP	chr9.S_9651701	9	9651701	5.77e-05	0.0816789	GRMZM2G033130
LN	RCAA	chr9.S_9741239	9	9741239	6.77e-05	0.085191	GRMZM2G005013,GRMZM2G005066
LN	RCAA,RCAP	chr1.S_230470168	1	230470168	5.65e-05	0.0916366
LN	RCAA	chr4.S_81854213	4	81854213	4.21e-05	0.0863659
LN	RCAP	chr4.S_150720346	4	150720346	6.41e-05	0.0757079
LN	RCAP	chr4.S_150747440	4	150747440	5.27e-05	0.0780433
LN	RCAP	chr9.S_70456968	9	70456968	5.37e-05	0.0746036
LN	RCAP	chr9.S_70607143	9	70607143	5.63e-05	0.0743268
LN response	RCAA	chr1.S_114912653	1	114912653	6.81e-05	0.0727666	GRMZM2G433253
LN response	RCAP	chr1.S_11945200	1	11945200	8.27e-05	0.106721	GRMZM2G140339,GRMZM2G141624,GRMZM2G141636,GRMZM2G027821,GRMZM5G813886
LN response	RCAP	chr1.S_130360	1	130360	9.56e-05	0.0744762	GRMZM2G093344,GRMZM2G093399,GRMZM5G809743,GRMZM5G833153,GRMZM2G306216,AC177838.2_FG015
LN response	RCAP,RCAA	chr1.S_141275756	1	141275756	9.06e-05	0.0941763	GRMZM2G449779
LN response	RCAP	chr1.S_177876391	1	177876391	4.61e-05	0.0756729	AC189052.3_FG003,GRMZM2G006853,GRMZM2G136372
LN response	RCAP	chr1.S_178233512	1	178233512	9.01e-05	0.117227	GRMZM2G396477
LN response	RCAP,RCAA	chr1.S_178250416	1	178250416	1.69e-05	0.104885	GRMZM2G396477,GRMZM2G073764
LN response	RCAP,RCAA	chr1.S_178250935	1	178250935	9.31e-07	0.137126	GRMZM2G396477,GRMZM2G073764
LN response	RCAP,RCAA	chr1.S_178251296	1	178251296	7.11e-06	0.115051	GRMZM2G396477,GRMZM2G073764
LN response	RCAP	chr1.S_178286965	1	178286965	2.75e-05	0.0926452	GRMZM2G396477,GRMZM2G073764,GRMZM2G027331
LN response	RCAP,RCAA	chr1.S_178288106	1	178288106	1.66e-05	0.0874009	GRMZM2G396477,GRMZM2G073764,GRMZM2G027331
LN response	RCAP,RCAA	chr1.S_178320725	1	178320725	2.27e-05	0.0832603	GRMZM2G073764,GRMZM2G027331
LN response	RCAP,RCAA	chr1.S_178320813	1	178320813	9.3e-06	0.0907005	GRMZM2G073764,GRMZM2G027331
LN response	RCAP	chr1.S_178476809	1	178476809	3.34e-05	0.0787376	GRMZM2G068604,GRMZM2G049686,GRMZM2G080603,GRMZM2G356653
LN response	RCAP	chr1.S_178476811	1	178476811	3.35e-05	0.0785475	GRMZM2G068604,GRMZM2G049686,GRMZM2G080603,GRMZM2G356653
LN response	RCAP	chr1.S_178477095	1	178477095	7.14e-05	0.0717618	GRMZM2G068604,GRMZM2G049686,GRMZM2G080603,GRMZM2G356653
LN response	RCAP,RCAA	chr1.S_179722269	1	179722269	2.37e-05	0.0817082	GRMZM5G839017,GRMZM2G059064,GRMZM2G059029,GRMZM2G358924
LN response	RCAP	chr1.S_179722324	1	179722324	7.6e-05	0.0712444	GRMZM5G839017,GRMZM2G059064,GRMZM2G059029,GRMZM2G358924
LN response	RCAA	chr1.S_265177514	1	265177514	7.93e-05	0.0917998	GRMZM2G042133,GRMZM2G453296,GRMZM2G153706,GRMZM2G153476,GRMZM2G153444
LN response	RCAP	chr1.S_281298391	1	281298391	6.62e-05	0.089052	GRMZM2G420108,GRMZM2G477314,GRMZM2G177046
LN response	RCAP	chr1.S_281298472	1	281298472	6.37e-05	0.0971162	GRMZM2G420108,GRMZM2G477314,GRMZM2G177046
LN response	RCAP	chr1.S_54604059	1	54604059	5.17e-05	0.0746433	GRMZM2G141094,GRMZM2G010196,GRMZM2G312661
LN response	RCAP	chr1.S_93971293	1	93971293	6.34e-05	0.115481	GRMZM2G092590
LN response	RCAA	chr10.S_132098408	10	132098408	8.05e-05	0.071195	GRMZM2G046755,GRMZM2G046782,GRMZM2G046952,AC187903.3_FG004
LN response	RCAA	chr10.S_2255921	10	2255921	4.34e-05	0.0764012	GRMZM2G099005,GRMZM2G099067,GRMZM2G099074,GRMZM2G138659,GRMZM2G437314
LN response	RCAA	chr2.S_11539834	2	11539834	8.7e-05	0.070573	GRMZM2G175362,GRMZM2G477063,GRMZM2G401339,GRMZM5G868433
LN response	RCAA	chr2.S_160089386	2	160089386	6.46e-05	0.0770712	GRMZM2G127683
LN response	RCAP,RCAA	chr2.S_160541143	2	160541143	7.75e-05	0.071084	GRMZM2G151549
LN response	RCAP,RCAA	chr2.S_160542195	2	160542195	5.43e-05	0.0764381	GRMZM2G151549
LN response	RCAP,RCAA	chr2.S_160542280	2	160542280	7.85e-05	0.0709253	GRMZM2G151549
LN response	RCAP,RCAA	chr2.S_160542355	2	160542355	7.85e-05	0.0709253	GRMZM2G151549
LN response	RCAP,RCAA	chr2.S_160542634	2	160542634	1.9e-05	0.0838551	GRMZM2G151549
LN response	RCAP,RCAA	chr2.S_160543681	2	160543681	6.38e-05	0.0733533	GRMZM2G151549
LN response	RCAP,RCAA	chr2.S_160544622	2	160544622	6.96e-05	0.0746084	GRMZM2G151549
LN response	RCAP,RCAA	chr2.S_171516611	2	171516611	2.03e-05	0.0830792	GRMZM2G147885
LN response	RCAP	chr2.S_172401269	2	172401269	7.13e-05	0.0728362	GRMZM2G067514
LN response	RCAP,RCAA	chr2.S_172402004	2	172402004	2.53e-05	0.0832608	GRMZM2G067514
LN response	RCAP,RCAA	chr2.S_172402611	2	172402611	2.83e-05	0.081143	GRMZM2G067514
LN response	RCAP,RCAA	chr2.S_198798248	2	198798248	2.32e-05	0.12277	GRMZM2G137944,GRMZM2G057885
LN response	RCAA	chr2.S_4690846	2	4690846	1.37e-05	0.132402	AC187209.5_FG003,GRMZM2G086573,GRMZM2G086577,GRMZM2G086801,GRMZM2G386525,GRMZM2G086920,AC187209.5_FG010
LN response	RCAP	chr3.S_209130701	3	209130701	4.25e-05	0.0879628	GRMZM2G122615,GRMZM2G037368,GRMZM2G037469,GRMZM2G037644
LN response	RCAP	chr4.S_153272237	4	153272237	7.22e-05	0.0781361	GRMZM2G463471,GRMZM2G163925
LN response	RCAA	chr4.S_163894061	4	163894061	8.56e-05	0.0703109	GRMZM2G010937,GRMZM2G011010,GRMZM2G011015,GRMZM2G411032,GRMZM2G105522
LN response	RCAA	chr4.S_163894198	4	163894198	5.84e-05	0.0737338	GRMZM2G010937,GRMZM2G011010,GRMZM2G011015,GRMZM2G411032,GRMZM2G105522
LN response	RCAA	chr4.S_163894566	4	163894566	5.84e-05	0.0737338	GRMZM2G010937,GRMZM2G011010,GRMZM2G011015,GRMZM2G411032,GRMZM2G105522
LN response	RCAA	chr4.S_163894752	4	163894752	5.84e-05	0.0737338	GRMZM2G010937,GRMZM2G011010,GRMZM2G011015,GRMZM2G411032,GRMZM2G105522
LN response	RCAA	chr4.S_163894795	4	163894795	5.84e-05	0.0737338	GRMZM2G010937,GRMZM2G011010,GRMZM2G011015,GRMZM2G411032,GRMZM2G105522
LN response	RCAA	chr4.S_163894841	4	163894841	5.84e-05	0.0737338	GRMZM2G010937,GRMZM2G011010,GRMZM2G011015,GRMZM2G411032,GRMZM2G105522
LN response	RCAA	chr4.S_163894872	4	163894872	5.84e-05	0.0737338	GRMZM2G010937,GRMZM2G011010,GRMZM2G011015,GRMZM2G411032,GRMZM2G105522
LN response	RCAA	chr4.S_163894874	4	163894874	5.84e-05	0.0737338	GRMZM2G010937,GRMZM2G011010,GRMZM2G011015,GRMZM2G411032,GRMZM2G105522
LN response	RCAA	chr4.S_163894912	4	163894912	5.84e-05	0.0737338	GRMZM2G010937,GRMZM2G011010,GRMZM2G011015,GRMZM2G411032,GRMZM2G105522
LN response	RCAA	chr4.S_163894919	4	163894919	5.84e-05	0.0737338	GRMZM2G010937,GRMZM2G011010,GRMZM2G011015,GRMZM2G411032,GRMZM2G105522
LN response	RCAA	chr4.S_163894978	4	163894978	5.84e-05	0.0737338	GRMZM2G010937,GRMZM2G011010,GRMZM2G011015,GRMZM2G411032,GRMZM2G105522
LN response	RCAA	chr4.S_163895182	4	163895182	5.84e-05	0.0737338	GRMZM2G010937,GRMZM2G011010,GRMZM2G011015,GRMZM2G411032,GRMZM2G105522
LN response	RCAA	chr4.S_163895203	4	163895203	5.84e-05	0.0737338	GRMZM2G010937,GRMZM2G011010,GRMZM2G011015,GRMZM2G411032,GRMZM2G105522
LN response	RCAA	chr4.S_163895415	4	163895415	8.56e-05	0.0703109	GRMZM2G010937,GRMZM2G011010,GRMZM2G011015,GRMZM2G411032,GRMZM2G105522
LN response	RCAA	chr4.S_163895447	4	163895447	5.84e-05	0.0737338	GRMZM2G010937,GRMZM2G011010,GRMZM2G011015,GRMZM2G411032,GRMZM2G105522
LN response	RCAA	chr4.S_163895518	4	163895518	5.84e-05	0.0737338	GRMZM2G010937,GRMZM2G011010,GRMZM2G011015,GRMZM2G411032,GRMZM2G105522
LN response	RCAA	chr4.S_163895612	4	163895612	5.84e-05	0.0737338	GRMZM2G010937,GRMZM2G011010,GRMZM2G011015,GRMZM2G411032,GRMZM2G105522
LN response	RCAA	chr4.S_163895634	4	163895634	5.84e-05	0.0737338	GRMZM2G010937,GRMZM2G011010,GRMZM2G011015,GRMZM2G411032,GRMZM2G105522
LN response	RCAA	chr4.S_163895671	4	163895671	5.84e-05	0.0737338	GRMZM2G010937,GRMZM2G011010,GRMZM2G011015,GRMZM2G411032,GRMZM2G105522
LN response	RCAA	chr4.S_163895805	4	163895805	5.84e-05	0.0737338	GRMZM2G010937,GRMZM2G011010,GRMZM2G011015,GRMZM2G411032,GRMZM2G105522
LN response	RCAA	chr4.S_163895812	4	163895812	5.84e-05	0.0737338	GRMZM2G010937,GRMZM2G011010,GRMZM2G011015,GRMZM2G411032,GRMZM2G105522
LN response	RCAA	chr4.S_163895816	4	163895816	8.56e-05	0.0703109	GRMZM2G010937,GRMZM2G011010,GRMZM2G011015,GRMZM2G411032,GRMZM2G105522
LN response	RCAA	chr4.S_163895818	4	163895818	2.42e-05	0.0816661	GRMZM2G010937,GRMZM2G011010,GRMZM2G011015,GRMZM2G411032,GRMZM2G105522
LN response	RCAA	chr4.S_163895867	4	163895867	8.56e-05	0.0703109	GRMZM2G010937,GRMZM2G011010,GRMZM2G011015,GRMZM2G411032,GRMZM2G105522
LN response	RCAA	chr4.S_163895881	4	163895881	5.84e-05	0.0737338	GRMZM2G010937,GRMZM2G011010,GRMZM2G011015,GRMZM2G411032,GRMZM2G105522
LN response	RCAA	chr4.S_163896074	4	163896074	5.84e-05	0.0737338	GRMZM2G010937,GRMZM2G011010,GRMZM2G011015,GRMZM2G411032,GRMZM2G105522
LN response	RCAA	chr4.S_163896080	4	163896080	5.84e-05	0.0737338	GRMZM2G010937,GRMZM2G011010,GRMZM2G011015,GRMZM2G411032,GRMZM2G105522
LN response	RCAA	chr4.S_163896159	4	163896159	5.84e-05	0.0737338	GRMZM2G010937,GRMZM2G011010,GRMZM2G011015,GRMZM2G411032,GRMZM2G105522
LN response	RCAA	chr4.S_163896206	4	163896206	5.84e-05	0.0737338	GRMZM2G010937,GRMZM2G011010,GRMZM2G011015,GRMZM2G411032,GRMZM2G105522
LN response	RCAA	chr4.S_163896299	4	163896299	5.84e-05	0.0737338	GRMZM2G010937,GRMZM2G011010,GRMZM2G011015,GRMZM2G411032,GRMZM2G105522
LN response	RCAA	chr4.S_163896303	4	163896303	8.56e-05	0.0703109	GRMZM2G010937,GRMZM2G011010,GRMZM2G011015,GRMZM2G411032,GRMZM2G105522
LN response	RCAA	chr4.S_163896393	4	163896393	5.84e-05	0.0737338	GRMZM2G010937,GRMZM2G011010,GRMZM2G011015,GRMZM2G411032,GRMZM2G105522
LN response	RCAA	chr4.S_163896395	4	163896395	5.84e-05	0.0737338	GRMZM2G010937,GRMZM2G011010,GRMZM2G011015,GRMZM2G411032,GRMZM2G105522
LN response	RCAA	chr4.S_163897161	4	163897161	5.84e-05	0.0737338	GRMZM2G010937,GRMZM2G011010,GRMZM2G011015,GRMZM2G411032,GRMZM2G105522
LN response	RCAA	chr4.S_163897168	4	163897168	8.56e-05	0.0703109	GRMZM2G010937,GRMZM2G011010,GRMZM2G011015,GRMZM2G411032,GRMZM2G105522
LN response	RCAA	chr4.S_163897214	4	163897214	5.84e-05	0.0737338	GRMZM2G010937,GRMZM2G011010,GRMZM2G011015,GRMZM2G411032,GRMZM2G105522
LN response	RCAA	chr4.S_206627839	4	206627839	2.36e-05	0.0902818	GRMZM2G035168,GRMZM2G035068
LN response	RCAA	chr4.S_206665326	4	206665326	9.65e-05	0.0695724	GRMZM2G035168,GRMZM2G035068
LN response	RCAA	chr4.S_206668999	4	206668999	7.05e-05	0.0726057	GRMZM2G035168,GRMZM2G035068
LN response	RCAA	chr4.S_206669039	4	206669039	5.01e-05	0.0957597	GRMZM2G035168,GRMZM2G035068
LN response	RCAA	chr4.S_206669040	4	206669040	3.13e-05	0.09634	GRMZM2G035168,GRMZM2G035068
LN response	RCAA	chr4.S_206669335	4	206669335	7.05e-05	0.0726057	GRMZM2G035168,GRMZM2G035068
LN response	RCAA	chr4.S_206669726	4	206669726	5.54e-05	0.0748709	GRMZM2G035168,GRMZM2G035068
LN response	RCAA	chr4.S_224040349	4	224040349	8.55e-05	0.115257	GRMZM2G053934,GRMZM2G054149,GRMZM2G054233
LN response	RCAA	chr4.S_230190475	4	230190475	2.71e-05	0.0812221	GRMZM2G162048,GRMZM2G161969,AC208724.3_FG001
LN response	RCAA	chr4.S_230191834	4	230191834	1.24e-05	0.0877455	GRMZM2G162048,GRMZM2G161969,AC208724.3_FG001
LN response	RCAA	chr4.S_230192015	4	230192015	9.86e-06	0.0898583	GRMZM2G162048,GRMZM2G161969,AC208724.3_FG001
LN response	RCAA	chr4.S_230192086	4	230192086	1.24e-05	0.0877455	GRMZM2G162048,GRMZM2G161969,AC208724.3_FG001
LN response	RCAA	chr4.S_230192202	4	230192202	1.24e-05	0.0877455	GRMZM2G162048,GRMZM2G161969,AC208724.3_FG001
LN response	RCAA	chr4.S_230192285	4	230192285	9.86e-06	0.0898583	GRMZM2G162048,GRMZM2G161969,AC208724.3_FG001
LN response	RCAA	chr4.S_230192349	4	230192349	9.86e-06	0.0898583	GRMZM2G162048,GRMZM2G161969,AC208724.3_FG001
LN response	RCAA	chr4.S_230192413	4	230192413	9.86e-06	0.0898583	GRMZM2G162048,GRMZM2G161969,AC208724.3_FG001
LN response	RCAA	chr4.S_230192559	4	230192559	1.24e-05	0.0877455	GRMZM2G162048,GRMZM2G161969,AC208724.3_FG001
LN response	RCAA	chr4.S_230192674	4	230192674	9.86e-06	0.0898583	GRMZM2G162048,GRMZM2G161969,AC208724.3_FG001
LN response	RCAA	chr4.S_230192786	4	230192786	9.86e-06	0.0898583	GRMZM2G162048,GRMZM2G161969,AC208724.3_FG001
LN response	RCAA	chr4.S_230192954	4	230192954	9.86e-06	0.0898583	GRMZM2G162048,GRMZM2G161969,AC208724.3_FG001
LN response	RCAA	chr4.S_230193310	4	230193310	9.19e-06	0.0905943	GRMZM2G162048,GRMZM2G161969,AC208724.3_FG001
LN response	RCAA	chr4.S_230193635	4	230193635	1e-05	0.0908706	GRMZM2G162048,GRMZM2G161969,AC208724.3_FG001
LN response	RCAA	chr4.S_230212893	4	230212893	9.19e-06	0.0905943	GRMZM2G162048,GRMZM2G161969,AC208724.3_FG001
LN response	RCAA	chr4.S_230213124	4	230213124	8.77e-06	0.09208	GRMZM2G162048,GRMZM2G161969,AC208724.3_FG001
LN response	RCAA	chr4.S_230213268	4	230213268	1.14e-05	0.0885518	GRMZM2G162048,GRMZM2G161969,AC208724.3_FG001
LN response	RCAA	chr4.S_230213340	4	230213340	9.19e-06	0.0905943	GRMZM2G162048,GRMZM2G161969,AC208724.3_FG001
LN response	RCAA	chr4.S_230213361	4	230213361	9.02e-06	0.0907023	GRMZM2G162048,GRMZM2G161969,AC208724.3_FG001
LN response	RCAA	chr4.S_230213518	4	230213518	9.86e-06	0.0898583	GRMZM2G162048,GRMZM2G161969,AC208724.3_FG001
LN response	RCAA	chr4.S_230213887	4	230213887	1.01e-05	0.0897373	GRMZM2G162048,GRMZM2G161969,AC208724.3_FG001
LN response	RCAA	chr4.S_230213928	4	230213928	8.01e-06	0.0929607	GRMZM2G162048,GRMZM2G161969,AC208724.3_FG001
LN response	RCAA	chr4.S_230214184	4	230214184	5.85e-06	0.098228	GRMZM2G162048,GRMZM2G161969,AC208724.3_FG001
LN response	RCAA	chr4.S_230214190	4	230214190	7.05e-06	0.093029	GRMZM2G162048,GRMZM2G161969,AC208724.3_FG001
LN response	RCAA	chr4.S_230214270	4	230214270	7.68e-05	0.0712867	GRMZM2G162048,GRMZM2G161969,AC208724.3_FG001
LN response	RCAP,RCAA	chr4.S_230214439	4	230214439	5.23e-05	0.0745976	GRMZM2G162048,GRMZM2G161969,AC208724.3_FG001
LN response	RCAP,RCAA	chr4.S_230216393	4	230216393	5.89e-05	0.0735045	GRMZM2G162048,GRMZM2G161969,AC208724.3_FG001
LN response	RCAP,RCAA	chr4.S_230217151	4	230217151	9.68e-05	0.0690575	GRMZM2G162048,GRMZM2G161969,AC208724.3_FG001
LN response	RCAA	chr4.S_230230496	4	230230496	5.65e-06	0.0949813	GRMZM2G162048,GRMZM2G161969,AC208724.3_FG001
LN response	RCAP,RCAA	chr4.S_230320698	4	230320698	3.86e-05	0.0798087	GRMZM2G121495
LN response	RCAP,RCAA	chr4.S_230347539	4	230347539	2.61e-05	0.083864	GRMZM2G121495,GRMZM2G168404
LN response	RCAP,RCAA	chr4.S_230347568	4	230347568	6.33e-05	0.102453	GRMZM2G121495,GRMZM2G168404
LN response	RCAA	chr4.S_230348091	4	230348091	5.25e-06	0.106183	GRMZM2G121495,GRMZM2G168404
LN response	RCAP,RCAA	chr4.S_230348605	4	230348605	3.01e-05	0.103837	GRMZM2G121495,GRMZM2G168404
LN response	RCAA	chr4.S_230348794	4	230348794	5.88e-06	0.0975329	GRMZM2G121495,GRMZM2G168404
LN response	RCAP	chr4.S_234653709	4	234653709	2.79e-05	0.080199	GRMZM2G103382,GRMZM2G103315,GRMZM2G000964,GRMZM2G000976,GRMZM2G002871,GRMZM2G073059,GRMZM2G125345,GRMZM2G125308
LN response	RCAA	chr4.S_236214530	4	236214530	9.45e-05	0.0707722	GRMZM2G041310,GRMZM2G041159,GRMZM2G041060,GRMZM2G580389,GRMZM2G087226
LN response	RCAP,RCAA	chr4.S_239516841	4	239516841	3.41e-05	0.0812872	GRMZM2G094579,GRMZM2G169871,GRMZM2G169927,GRMZM2G169998,GRMZM2G470556
LN response	RCAP,RCAA	chr4.S_239516932	4	239516932	2.22e-05	0.0855162	GRMZM2G094579,GRMZM2G169871,GRMZM2G169927,GRMZM2G169998,GRMZM2G470556
LN response	RCAP,RCAA	chr4.S_239517293	4	239517293	1.52e-05	0.0901458	GRMZM2G094579,GRMZM2G169871,GRMZM2G169927,GRMZM2G169998,GRMZM2G470556
LN response	RCAA	chr4.S_239517980	4	239517980	5.39e-05	0.0782811	GRMZM2G094579,GRMZM2G169871,GRMZM2G169927,GRMZM2G169998,GRMZM2G470556
LN response	RCAP	chr4.S_31676390	4	31676390	2.12e-05	0.0951705	GRMZM2G080906,GRMZM2G544664,GRMZM2G120592
LN response	RCAP	chr4.S_31676443	4	31676443	1.52e-05	0.0975366	GRMZM2G080906,GRMZM2G544664,GRMZM2G120592
LN response	RCAP,RCAA	chr4.S_31831147	4	31831147	2.04e-05	0.093526	GRMZM2G048297,GRMZM2G005253
LN response	RCAA	chr5.S_11783733	5	11783733	8.64e-05	0.0820409	GRMZM2G024973,GRMZM2G024690
LN response	RCAP	chr5.S_170408511	5	170408511	8.97e-05	0.0707842	GRMZM2G451254,GRMZM2G451281,GRMZM2G451308,GRMZM2G451314
LN response	RCAP	chr5.S_181383040	5	181383040	5e-05	0.074955	GRMZM2G029583,GRMZM2G030606,GRMZM2G031107,GRMZM2G031496
LN response	RCAA	chr5.S_1991571	5	1991571	9e-05	0.139188	GRMZM2G415491,GRMZM2G415498,GRMZM2G116876,GRMZM2G003109,GRMZM2G484251
LN response	RCAA	chr5.S_77264417	5	77264417	9.44e-05	0.114221	GRMZM2G484344,GRMZM2G015578,GRMZM2G319573
LN response	RCAP,RCAA	chr6.S_108710506	6	108710506	1.73e-05	0.0856615	GRMZM2G118309,GRMZM2G038878
LN response	RCAP,RCAA	chr6.S_108710870	6	108710870	1.05e-05	0.0901552	GRMZM2G118309,GRMZM2G038878
LN response	RCAA	chr6.S_129471487	6	129471487	7.69e-05	0.0718358	GRMZM2G308440,GRMZM2G131784,GRMZM2G131749,GRMZM2G131650,GRMZM2G131609
LN response	RCAA	chr6.S_129662796	6	129662796	1.31e-05	0.12179	GRMZM2G141810,GRMZM2G141776,GRMZM2G701112,GRMZM2G403007
LN response	RCAA	chr6.S_138185969	6	138185969	8.44e-05	0.0704319	GRMZM2G701150,GRMZM2G325804
LN response	RCAP	chr6.S_164387497	6	164387497	9.99e-05	0.071711	GRMZM2G038183,GRMZM2G038284,GRMZM2G039886,GRMZM2G040102
LN response	RCAA	chr6.S_167982129	6	167982129	8e-05	0.0822619	GRMZM2G456647,GRMZM2G156905,GRMZM2G456570,GRMZM2G156765,GRMZM2G456539,GRMZM2G412937
LN response	RCAP	chr6.S_22940122	6	22940122	5.46e-05	0.0907383	GRMZM2G143765,GRMZM2G443612,GRMZM2G143788
LN response	RCAA	chr7.S_124865701	7	124865701	9.52e-05	0.0729364	GRMZM2G067265
LN response	RCAP,RCAA	chr7.S_133048883	7	133048883	7.05e-05	0.108222	GRMZM2G301904,GRMZM2G394027,GRMZM2G094592
LN response	RCAA	chr7.S_27030093	7	27030093	8.73e-05	0.0734041	GRMZM2G320703,GRMZM2G035574,GRMZM2G035767
LN response	RCAA	chr8.S_149997473	8	149997473	8.51e-05	0.105859	GRMZM2G160990,GRMZM2G115766,GRMZM2G115828,GRMZM2G179146
LN response	RCAA	chr8.S_151913324	8	151913324	4.14e-05	0.0795003	GRMZM2G144021,GRMZM2G144028,GRMZM2G445338
LN response	RCAA	chr8.S_151913562	8	151913562	2.77e-05	0.105791	GRMZM2G144021,GRMZM2G144028,GRMZM2G445338
LN response	RCAA	chr8.S_157465299	8	157465299	9.07e-05	0.070474	GRMZM2G435034,GRMZM2G059299,GRMZM2G059191,GRMZM2G059117,GRMZM2G059073
LN response	RCAA	chr8.S_157468224	8	157468224	8.22e-05	0.0706713	GRMZM2G435034,GRMZM2G059299,GRMZM2G059191,GRMZM2G059117,GRMZM2G059073
LN response	RCAP,RCAA	chr8.S_157836922	8	157836922	4.3e-05	0.0763074	GRMZM2G128466,GRMZM2G356714
LN response	RCAA	chr8.S_157871163	8	157871163	9.48e-05	0.0721988	GRMZM2G128466,GRMZM2G356714
LN response	RCAA	chr8.S_157877217	8	157877217	8.67e-05	0.0702744	GRMZM2G128466,GRMZM2G356714,AC193786.3_FG005
LN response	RCAA	chr8.S_157882932	8	157882932	9.55e-05	0.0699388	GRMZM2G128466,GRMZM2G356714,AC193786.3_FG005
LN response	RCAP,RCAA	chr8.S_157883790	8	157883790	7.33e-05	0.106012	GRMZM2G128466,GRMZM2G356714,AC193786.3_FG005
LN response	RCAP	chr9.S_11061039	9	11061039	8.39e-05	0.0725926	GRMZM2G127911,GRMZM2G127909,GRMZM2G127893,GRMZM2G127609
LN response	RCAA	chr3.S_95074110	3	95074110	7.46e-05	0.0767624
LN response	RCAA,RCAP	chr4.S_31913360	4	31913360	1.99e-05	0.0956419
LN response	RCAA	chr4.S_206722514	4	206722514	5.58e-05	0.0797883
LN response	RCAA	chr4.S_206749960	4	206749960	7.17e-05	0.0806616
LN response	RCAA	chr4.S_206750618	4	206750618	4.68e-05	0.0875295
LN response	RCAA	chr4.S_206771007	4	206771007	7.12e-05	0.0825525

## Sheet: Table S7
Supplementary Table S7 GO-enrichment analysis of candidate genes detected in differential expression genes(DEGs)，normal N, low N and low N response datasets
Treatment	GO_acc	term_type	Term	queryitem	querytotal	bgitem	bgtotal	pvalue	FDR	entries
DEGs	GO:0008152	P	metabolic process	215	378	13125	25864	0.01	0.36	// GRMZM2G045135 // GRMZM2G173413 // GRMZM2G051683 // GRMZM2G080222 // GRMZM2G104118 // GRMZM2G106950 // GRMZM2G017110 // GRMZM6G738249 // GRMZM2G444748 // GRMZM2G527891 // GRMZM2G040638 // GRMZM2G162359 // GRMZM2G161335 // GRMZM2G040369 // GRMZM2G401848 // GRMZM2G170969 // GRMZM2G377904 // GRMZM2G303964 // GRMZM2G130904 // GRMZM2G089506 // GRMZM2G151193 // GRMZM2G360677 // GRMZM2G404929 // GRMZM…
DEGs	GO:0044238	P	primary metabolic process	163	378	9990	25864	0.043	0.96	// GRMZM2G148281 // GRMZM2G080222 // GRMZM2G106950 // GRMZM2G017110 // GRMZM6G738249 // GRMZM2G444748 // GRMZM2G527891 // GRMZM2G097164 // GRMZM2G040369 // GRMZM2G401848 // GRMZM2G170969 // GRMZM2G377904 // GRMZM2G303964 // GRMZM2G151193 // GRMZM2G360677 // GRMZM2G404929 // GRMZM2G097841 // GRMZM2G098957 // GRMZM2G016323 // GRMZM2G059129 // GRMZM5G862540 // GRMZM2G125314 // GRMZM2G023204 // GRMZM…
DEGs	GO:0044424	C	intracellular part	147	378	8943	25864	0.046	0.58	// GRMZM2G045135 // GRMZM2G173413 // GRMZM2G080222 // GRMZM2G106950 // GRMZM2G031204 // GRMZM2G086805 // GRMZM2G152477 // GRMZM2G140917 // GRMZM2G097164 // GRMZM2G040369 // GRMZM2G401848 // GRMZM2G303964 // GRMZM2G130904 // GRMZM2G151193 // GRMZM2G360677 // GRMZM2G118637 // GRMZM2G075333 // GRMZM2G056908 // GRMZM2G058760 // GRMZM2G040209 // GRMZM2G165901 // GRMZM2G159237 // GRMZM5G862540 // GRMZM…
DEGs	GO:0005737	C	cytoplasm	126	378	6663	25864	0.00069	0.019	// GRMZM2G045135 // GRMZM2G173413 // GRMZM2G080222 // GRMZM2G106950 // GRMZM2G031204 // GRMZM2G152477 // GRMZM2G140917 // GRMZM2G097164 // GRMZM2G040369 // GRMZM2G401848 // GRMZM2G151193 // GRMZM2G360677 // GRMZM2G118637 // GRMZM2G075333 // GRMZM2G056908 // GRMZM2G040209 // GRMZM2G165901 // GRMZM2G159237 // GRMZM5G862540 // GRMZM2G079348 // GRMZM2G437912 // GRMZM2G137535 // GRMZM2G428391 // GRMZM…
DEGs	GO:0043227	C	membrane-bounded organelle	118	378	7016	25864	0.044	0.58	// GRMZM2G045135 // GRMZM2G173413 // GRMZM2G080222 // GRMZM2G106950 // GRMZM2G031204 // GRMZM2G086805 // GRMZM2G152477 // GRMZM2G097164 // GRMZM2G040369 // GRMZM2G401848 // GRMZM2G151193 // GRMZM2G118637 // GRMZM2G056908 // GRMZM2G058760 // GRMZM2G040209 // GRMZM2G165901 // GRMZM2G159237 // GRMZM5G862540 // GRMZM2G369472 // GRMZM2G079348 // GRMZM2G096100 // GRMZM2G143354 // GRMZM2G137535 // GRMZM…
DEGs	GO:0044444	C	cytoplasmic part	113	378	6103	25864	0.0031	0.073	// GRMZM2G045135 // GRMZM2G173413 // GRMZM2G080222 // GRMZM2G106950 // GRMZM2G031204 // GRMZM2G152477 // GRMZM2G140917 // GRMZM2G097164 // GRMZM2G040369 // GRMZM2G401848 // GRMZM2G151193 // GRMZM2G360677 // GRMZM2G118637 // GRMZM2G056908 // GRMZM2G040209 // GRMZM2G165901 // GRMZM5G862540 // GRMZM2G079348 // GRMZM2G437912 // GRMZM2G137535 // GRMZM2G428391 // GRMZM2G044027 // GRMZM2G002121 // GRMZM…
DEGs	GO:0016020	C	membrane	105	378	5709	25864	0.0057	0.11	// GRMZM2G095822 // GRMZM2G080222 // GRMZM2G080887 // GRMZM2G097164 // GRMZM2G040369 // GRMZM2G401848 // GRMZM5G881088 // GRMZM2G124938 // GRMZM2G151193 // GRMZM2G360677 // GRMZM2G000614 // GRMZM2G056908 // GRMZM2G070252 // GRMZM2G040209 // GRMZM2G165901 // GRMZM2G165351 // GRMZM2G096100 // GRMZM2G026151 // GRMZM2G044027 // GRMZM2G108023 // GRMZM2G137535 // GRMZM2G428391 // GRMZM2G066428 // GRMZM…
DEGs	GO:0050896	P	response to stimulus	103	378	3551	25864	6e-12	7.5e-09	// GRMZM2G173413 // GRMZM2G152477 // GRMZM2G040638 // GRMZM2G040369 // GRMZM2G401848 // GRMZM2G151193 // GRMZM2G118637 // GRMZM2G165901 // GRMZM2G022437 // GRMZM2G079348 // GRMZM2G096100 // GRMZM2G437912 // GRMZM2G108023 // GRMZM2G137535 // GRMZM2G428391 // GRMZM2G097164 // GRMZM5G874955 // GRMZM2G002121 // GRMZM2G033570 // GRMZM5G833389 // GRMZM2G057789 // GRMZM2G168552 // GRMZM2G133475 // GRMZM…
DEGs	GO:0046872	F	metal ion binding	83	378	4124	25864	0.0014	0.061	// GRMZM2G078500 // GRMZM2G173413 // GRMZM2G013430 // GRMZM2G365374 // GRMZM2G004160 // GRMZM2G148441 // GRMZM2G064302 // GRMZM2G086805 // GRMZM2G088819 // GRMZM2G057789 // GRMZM2G040638 // GRMZM2G008290 // GRMZM2G053707 // GRMZM2G004161 // GRMZM2G426046 // GRMZM2G106190 // GRMZM2G061135 // GRMZM2G176085 // GRMZM2G096100 // GRMZM2G129354 // GRMZM2G321239 // GRMZM2G094328 // GRMZM2G126079 // GRMZM…
DEGs	GO:0043169	F	cation binding	83	378	4135	25864	0.0016	0.061	// GRMZM2G078500 // GRMZM2G173413 // GRMZM2G013430 // GRMZM2G365374 // GRMZM2G004160 // GRMZM2G148441 // GRMZM2G064302 // GRMZM2G086805 // GRMZM2G088819 // GRMZM2G057789 // GRMZM2G040638 // GRMZM2G008290 // GRMZM2G053707 // GRMZM2G004161 // GRMZM2G426046 // GRMZM2G106190 // GRMZM2G061135 // GRMZM2G176085 // GRMZM2G096100 // GRMZM2G129354 // GRMZM2G321239 // GRMZM2G094328 // GRMZM2G126079 // GRMZM…
DEGs	GO:0043167	F	ion binding	83	378	4136	25864	0.0016	0.061	// GRMZM2G078500 // GRMZM2G173413 // GRMZM2G013430 // GRMZM2G365374 // GRMZM2G004160 // GRMZM2G148441 // GRMZM2G064302 // GRMZM2G086805 // GRMZM2G088819 // GRMZM2G057789 // GRMZM2G040638 // GRMZM2G008290 // GRMZM2G053707 // GRMZM2G004161 // GRMZM2G426046 // GRMZM2G106190 // GRMZM2G061135 // GRMZM2G176085 // GRMZM2G096100 // GRMZM2G129354 // GRMZM2G321239 // GRMZM2G094328 // GRMZM2G126079 // GRMZM…
DEGs	GO:0019538	P	protein metabolic process	82	378	4447	25864	0.015	0.41	// GRMZM2G365374 // GRMZM2G087233 // GRMZM2G367701 // GRMZM2G391794 // GRMZM2G080222 // GRMZM2G086906 // GRMZM2G104118 // GRMZM2G349996 // GRMZM2G168196 // GRMZM2G087728 // GRMZM2G086805 // GRMZM2G097164 // GRMZM2G102580 // GRMZM2G401848 // GRMZM2G170969 // GRMZM2G005788 // GRMZM2G303964 // GRMZM2G145280 // GRMZM2G091481 // GRMZM2G151193 // GRMZM2G360677 // GRMZM5G867798 // GRMZM2G174129 // GRMZM…
DEGs	GO:0006950	P	response to stress	75	378	2243	25864	2.1e-11	1.3e-08	// GRMZM2G045070 // GRMZM2G173413 // GRMZM2G391794 // GRMZM2G013430 // GRMZM2G365374 // GRMZM2G048474 // GRMZM2G103721 // GRMZM2G096680 // GRMZM2G154090 // GRMZM2G040638 // GRMZM5G854138 // GRMZM2G044132 // GRMZM2G134889 // GRMZM2G130904 // GRMZM2G061135 // GRMZM2G176085 // GRMZM2G163998 // GRMZM2G053720 // GRMZM2G137535 // GRMZM2G125023 // GRMZM2G009045 // GRMZM2G313184 // GRMZM6G729818 // GRMZM…
DEGs	GO:0042221	P	response to chemical stimulus	67	378	2052	25864	8e-10	3.3e-07	// GRMZM2G045070 // GRMZM2G134889 // GRMZM2G391794 // GRMZM2G013430 // GRMZM2G365374 // GRMZM2G048474 // GRMZM2G004161 // GRMZM2G152477 // GRMZM2G154090 // GRMZM2G040638 // GRMZM2G080992 // GRMZM2G401848 // GRMZM2G072071 // GRMZM2G142709 // GRMZM2G057789 // GRMZM2G064136 // GRMZM2G176085 // GRMZM2G053720 // GRMZM2G151193 // GRMZM2G321239 // GRMZM2G101457 // GRMZM2G441903 // GRMZM2G313184 // GRMZM…
DEGs	GO:0005886	C	plasma membrane	64	378	2404	25864	2.7e-06	0.00013	// GRMZM2G365374 // GRMZM2G134889 // GRMZM2G027098 // GRMZM2G391794 // GRMZM2G080222 // GRMZM2G086906 // GRMZM2G081102 // GRMZM2G087233 // GRMZM2G154090 // GRMZM2G165901 // GRMZM2G421279 // GRMZM2G093186 // GRMZM2G027995 // GRMZM2G401848 // GRMZM2G177659 // GRMZM2G070138 // GRMZM2G145280 // GRMZM2G061135 // GRMZM6G729818 // GRMZM2G151193 // GRMZM5G867798 // GRMZM2G125023 // GRMZM2G152827 // GRMZM…
DEGs	GO:0046914	F	transition metal ion binding	61	378	3109	25864	0.011	0.23	// GRMZM2G078500 // GRMZM2G173413 // GRMZM2G013430 // GRMZM2G365374 // GRMZM2G004160 // GRMZM2G148441 // GRMZM2G400714 // GRMZM2G086805 // GRMZM2G129354 // GRMZM2G040638 // GRMZM2G053707 // GRMZM2G083894 // GRMZM2G176085 // GRMZM2G322279 // GRMZM2G094328 // GRMZM2G126079 // GRMZM2G441903 // GRMZM2G004298 // GRMZM2G168016 // GRMZM2G058760 // GRMZM2G069093 // GRMZM2G088765 // GRMZM2G052422 // GRMZM…
DEGs	GO:0005829	C	cytosol	50	378	1316	25864	1.4e-09	4.7e-07	// GRMZM2G045070 // GRMZM2G087233 // GRMZM2G051683 // GRMZM2G080222 // GRMZM2G086906 // GRMZM2G081102 // GRMZM2G031204 // GRMZM2G401664 // GRMZM2G129354 // GRMZM2G421279 // GRMZM2G093186 // GRMZM2G102580 // GRMZM2G145280 // GRMZM6G729818 // GRMZM2G151193 // GRMZM2G360677 // GRMZM2G321239 // GRMZM2G101457 // GRMZM2G157269 // GRMZM2G019500 // GRMZM2G476555 // GRMZM2G080603 // GRMZM2G064302 // GRMZM…
DEGs	GO:0009628	P	response to abiotic stimulus	45	378	1397	25864	9.7e-07	0.0002	// GRMZM2G045070 // GRMZM2G087233 // GRMZM2G013430 // GRMZM2G365374 // GRMZM2G103721 // GRMZM2G177229 // GRMZM2G421279 // GRMZM2G040369 // GRMZM2G080603 // GRMZM2G061135 // GRMZM6G729818 // GRMZM2G118637 // GRMZM2G094328 // GRMZM2G009045 // GRMZM2G165901 // GRMZM2G159237 // GRMZM2G088765 // GRMZM2G052422 // GRMZM2G173192 // GRMZM2G147346 // GRMZM2G117007 // GRMZM2G025832 // GRMZM2G143602 // GRMZM…
DEGs	GO:0044281	P	small molecule metabolic process	45	378	2372	25864	0.045	0.99	// GRMZM2G134889 // GRMZM2G170692 // GRMZM2G013430 // GRMZM2G106950 // GRMZM2G017110 // GRMZM2G049269 // GRMZM2G040369 // GRMZM2G061135 // GRMZM2G091481 // GRMZM2G053720 // GRMZM2G151193 // GRMZM2G064302 // GRMZM2G101457 // GRMZM2G097841 // GRMZM2G311036 // GRMZM2G034152 // GRMZM2G157269 // GRMZM2G148281 // GRMZM2G072071 // GRMZM2G059129 // GRMZM2G052422 // GRMZM2G173192 // GRMZM5G899149 // GRMZM…
DEGs	GO:0016491	F	oxidoreductase activity	41	378	2055	25864	0.028	0.52	// GRMZM2G078500 // GRMZM2G134889 // GRMZM2G148281 // GRMZM2G048474 // GRMZM2G148441 // GRMZM2G040638 // GRMZM2G130904 // GRMZM2G176085 // GRMZM2G053720 // GRMZM2G180625 // GRMZM2G168016 // GRMZM2G034152 // GRMZM2G041809 // GRMZM2G058760 // GRMZM2G040209 // GRMZM2G021310 // GRMZM2G069093 // GRMZM2G088765 // GRMZM2G052422 // GRMZM2G173192 // GRMZM5G862540 // GRMZM2G025832 // GRMZM2G014395 // GRMZM…
DEGs	GO:0055114	P	oxidation reduction	39	378	1931	25864	0.027	0.71	// GRMZM2G078500 // GRMZM2G148281 // GRMZM2G048474 // GRMZM2G148441 // GRMZM2G040638 // GRMZM2G106190 // GRMZM2G176085 // GRMZM2G053720 // GRMZM2G180625 // GRMZM2G168016 // GRMZM2G034152 // GRMZM2G058760 // GRMZM2G040209 // GRMZM2G021310 // GRMZM2G069093 // GRMZM2G088765 // GRMZM2G052422 // GRMZM2G173192 // GRMZM5G862540 // GRMZM2G025832 // GRMZM2G014395 // GRMZM2G108219 // GRMZM2G080839 // GRMZM…
DEGs	GO:0005773	C	vacuole	34	378	867	25864	3.7e-07	2.4e-05	// GRMZM2G365374 // GRMZM2G087233 // GRMZM2G027098 // GRMZM2G080222 // GRMZM2G081102 // GRMZM2G031204 // GRMZM2G152477 // GRMZM2G154090 // GRMZM2G421279 // GRMZM2G367701 // GRMZM2G151193 // GRMZM2G066326 // GRMZM2G118637 // GRMZM2G125023 // GRMZM2G056908 // GRMZM2G072071 // GRMZM2G088765 // GRMZM2G040369 // GRMZM2G001816 // GRMZM2G108219 // GRMZM2G139374 // GRMZM2G022180 // GRMZM2G137535 // GRMZM…
DEGs	GO:0030312	C	external encapsulating structure	32	378	680	25864	1.6e-08	1.8e-06	// GRMZM2G365374 // GRMZM2G367701 // GRMZM2G391794 // GRMZM2G152827 // GRMZM2G107073 // GRMZM2G446960 // GRMZM2G080603 // GRMZM2G145280 // GRMZM2G119783 // GRMZM2G061135 // GRMZM2G163998 // GRMZM2G096100 // GRMZM2G066326 // GRMZM2G094328 // GRMZM2G081102 // GRMZM2G165901 // GRMZM2G069093 // GRMZM2G088765 // GRMZM2G052422 // GRMZM2G026980 // GRMZM5G862540 // GRMZM2G108219 // GRMZM2G027995 // GRMZM…
DEGs	GO:0009056	P	catabolic process	31	378	1104	25864	0.00054	0.048	// GRMZM2G173413 // GRMZM2G170692 // GRMZM2G040638 // GRMZM2G008773 // GRMZM2G040369 // GRMZM2G053720 // GRMZM2G129189 // GRMZM2G006562 // GRMZM2G101457 // GRMZM2G034152 // GRMZM2G016323 // GRMZM2G072071 // GRMZM2G064302 // GRMZM2G173192 // GRMZM2G102923 // GRMZM2G151193 // GRMZM2G023418 // GRMZM2G079348 // GRMZM2G032977 // GRMZM2G135244 // GRMZM2G026151 // GRMZM2G334660 // GRMZM2G035417 // GRMZM…
DEGs	GO:0005618	C	cell wall	31	378	659	25864	2.8e-08	2.3e-06	// GRMZM2G365374 // GRMZM2G367701 // GRMZM2G152827 // GRMZM2G107073 // GRMZM2G446960 // GRMZM2G080603 // GRMZM2G145280 // GRMZM2G119783 // GRMZM2G061135 // GRMZM2G163998 // GRMZM2G096100 // GRMZM2G066326 // GRMZM2G094328 // GRMZM2G081102 // GRMZM2G165901 // GRMZM2G069093 // GRMZM2G088765 // GRMZM2G052422 // GRMZM2G026980 // GRMZM5G862540 // GRMZM2G108219 // GRMZM2G027995 // GRMZM2G079348 // GRMZM…
DEGs	GO:0005576	C	extracellular region	30	378	575	25864	5.1e-09	8.4e-07	// GRMZM2G107073 // GRMZM2G040638 // GRMZM2G040369 // GRMZM2G401848 // GRMZM2G456997 // GRMZM2G119783 // GRMZM2G096100 // GRMZM2G305526 // GRMZM2G094328 // GRMZM2G004298 // GRMZM2G165901 // GRMZM2G080603 // GRMZM2G088765 // GRMZM2G026980 // GRMZM2G116520 // GRMZM2G474194 // GRMZM2G342246 // GRMZM2G129189 // GRMZM2G165747 // GRMZM2G176595 // GRMZM2G137535 // GRMZM2G428391 // GRMZM2G097164 // GRMZM…
DEGs	GO:0010035	P	response to inorganic substance	29	378	645	25864	2e-07	6.1e-05	// GRMZM2G365374 // GRMZM2G013430 // GRMZM2G004161 // GRMZM2G152477 // GRMZM2G040638 // GRMZM2G419239 // GRMZM2G401848 // GRMZM2G080603 // GRMZM2G064136 // GRMZM2G151193 // GRMZM2G165901 // GRMZM2G072071 // GRMZM2G088765 // GRMZM2G147346 // GRMZM2G078143 // GRMZM2G027995 // GRMZM2G079348 // GRMZM2G165747 // GRMZM2G146913 // GRMZM2G093347 // GRMZM2G428391 // GRMZM2G097164 // GRMZM2G348512 // GRMZM…
DEGs	GO:0006412	P	translation	26	378	980	25864	0.0031	0.16	// GRMZM2G087233 // GRMZM2G080222 // GRMZM2G159237 // GRMZM2G098957 // GRMZM2G349996 // GRMZM2G086805 // GRMZM2G040369 // GRMZM2G005788 // GRMZM2G145280 // GRMZM2G151193 // GRMZM2G360677 // GRMZM2G086906 // GRMZM2G081102 // GRMZM2G476555 // GRMZM5G899149 // GRMZM2G027995 // GRMZM2G406643 // GRMZM2G077991 // GRMZM2G080048 // GRMZM2G001816 // GRMZM2G101859 // GRMZM2G369939 // GRMZM2G018197 // GRMZM…
DEGs	GO:0010038	P	response to metal ion	24	378	543	25864	3e-06	0.00053	// GRMZM2G365374 // GRMZM2G013430 // GRMZM2G097164 // GRMZM2G419239 // GRMZM2G401848 // GRMZM2G080603 // GRMZM2G064136 // GRMZM2G151193 // GRMZM2G165901 // GRMZM2G072071 // GRMZM2G088765 // GRMZM2G147346 // GRMZM2G078143 // GRMZM2G027995 // GRMZM2G079348 // GRMZM2G165747 // GRMZM2G146913 // GRMZM2G093347 // GRMZM2G428391 // GRMZM2G004382 // GRMZM2G033570 // GRMZM5G833389 // GRMZM2G358059 // GRMZM…
DEGs	GO:0044248	P	cellular catabolic process	24	378	977	25864	0.011	0.36	// GRMZM2G173413 // GRMZM2G170692 // GRMZM2G097164 // GRMZM2G040369 // GRMZM2G053720 // GRMZM2G151193 // GRMZM2G101457 // GRMZM2G034152 // GRMZM2G016323 // GRMZM2G072071 // GRMZM2G064302 // GRMZM2G173192 // GRMZM2G023418 // GRMZM2G079348 // GRMZM2G032977 // GRMZM2G334660 // GRMZM2G035417 // GRMZM2G180625 // GRMZM2G040638 // GRMZM5G874955 // GRMZM5G833389 // GRMZM2G305526 // GRMZM2G140867 // GRMZM…
DEGs	GO:0006508	P	proteolysis	23	378	946	25864	0.014	0.41	// GRMZM2G367701 // GRMZM2G168196 // GRMZM2G087728 // GRMZM2G097164 // GRMZM2G170969 // GRMZM2G066326 // GRMZM2G404929 // GRMZM2G174129 // GRMZM2G166281 // GRMZM2G089506 // GRMZM2G016323 // GRMZM2G125314 // GRMZM2G363926 // GRMZM2G052093 // GRMZM2G035417 // GRMZM2G117993 // GRMZM2G153523 // GRMZM2G468657 // GRMZM2G405498 // GRMZM2G339091 // GRMZM2G019742 // GRMZM2G140867 // GRMZM2G053206
DEGs	GO:0008233	F	peptidase activity	23	378	812	25864	0.0025	0.079	// GRMZM2G367701 // GRMZM2G168196 // GRMZM2G087728 // GRMZM2G097164 // GRMZM2G170969 // GRMZM2G066326 // GRMZM2G404929 // GRMZM2G174129 // GRMZM2G166281 // GRMZM2G089506 // GRMZM2G016323 // GRMZM2G125314 // GRMZM2G165351 // GRMZM2G363926 // GRMZM2G052093 // GRMZM2G117993 // GRMZM2G153523 // GRMZM2G468657 // GRMZM2G405498 // GRMZM2G339091 // GRMZM2G019742 // GRMZM2G140867 // GRMZM2G053206
DEGs	GO:0051716	P	cellular response to stimulus	22	378	893	25864	0.014	0.41	// GRMZM2G173413 // GRMZM2G013430 // GRMZM2G004161 // GRMZM2G087233 // GRMZM2G154090 // GRMZM2G040638 // GRMZM2G134889 // GRMZM6G729818 // GRMZM2G321239 // GRMZM2G052422 // GRMZM2G121468 // GRMZM2G048846 // GRMZM2G143602 // GRMZM2G438551 // GRMZM2G079348 // GRMZM2G035417 // GRMZM2G169820 // GRMZM2G027726 // GRMZM5G837822 // GRMZM2G033570 // GRMZM2G133475 // GRMZM2G027378
DEGs	GO:0006979	P	response to oxidative stress	21	378	391	25864	7e-07	0.00017	// GRMZM2G142709 // GRMZM2G134889 // GRMZM2G001898 // GRMZM2G079348 // GRMZM2G048474 // GRMZM2G313184 // GRMZM2G108219 // GRMZM2G108076 // GRMZM2G152477 // GRMZM2G069093 // GRMZM2G088765 // GRMZM2G040638 // GRMZM2G358059 // GRMZM2G176085 // GRMZM2G023081 // GRMZM2G004161 // GRMZM2G391794 // GRMZM2G133475 // GRMZM2G428391 // GRMZM2G130904 // GRMZM2G053720
DEGs	GO:0009308	P	amine metabolic process	21	378	640	25864	0.00067	0.053	// GRMZM2G004382 // GRMZM2G173413 // GRMZM2G117870 // GRMZM2G170692 // GRMZM2G129189 // GRMZM2G013430 // GRMZM2G050108 // GRMZM2G034152 // GRMZM2G165747 // GRMZM2G437912 // GRMZM2G078472 // GRMZM2G052422 // GRMZM2G106950 // GRMZM5G899149 // GRMZM2G334660 // GRMZM2G017110 // GRMZM2G145461 // GRMZM2G078143 // GRMZM2G061135 // GRMZM2G024476 // GRMZM2G053720
DEGs	GO:0006519	P	cellular amino acid and derivative metabolic process	21	378	706	25864	0.0022	0.13	// GRMZM2G305526 // GRMZM2G117870 // GRMZM2G170692 // GRMZM2G013430 // GRMZM2G097841 // GRMZM2G050108 // GRMZM2G034152 // GRMZM2G165747 // GRMZM2G146913 // GRMZM2G437912 // GRMZM2G078472 // GRMZM2G052422 // GRMZM2G106950 // GRMZM5G899149 // GRMZM2G334660 // GRMZM2G017110 // GRMZM2G078143 // GRMZM2G061135 // GRMZM2G004382 // GRMZM2G075333 // GRMZM2G053720
DEGs	GO:0070011	F	peptidase activity, acting on L-amino acid peptides	21	378	767	25864	0.0054	0.12	// GRMZM2G066326 // GRMZM2G404929 // GRMZM2G468657 // GRMZM2G153523 // GRMZM2G405498 // GRMZM2G052093 // GRMZM2G174129 // GRMZM2G168196 // GRMZM2G087728 // GRMZM2G339091 // GRMZM2G089506 // GRMZM2G019742 // GRMZM2G140867 // GRMZM2G016323 // GRMZM2G367701 // GRMZM2G125314 // GRMZM2G097164 // GRMZM2G166281 // GRMZM2G165351 // GRMZM2G363926 // GRMZM2G053206
DEGs	GO:0046686	P	response to cadmium ion	20	378	449	25864	1.8e-05	0.0025	// GRMZM2G365374 // GRMZM2G027995 // GRMZM2G079348 // GRMZM2G004382 // GRMZM2G013430 // GRMZM2G080603 // GRMZM2G165747 // GRMZM2G146913 // GRMZM5G833389 // GRMZM2G064136 // GRMZM2G097164 // GRMZM2G358059 // GRMZM2G419239 // GRMZM2G147346 // GRMZM2G148904 // GRMZM2G401848 // GRMZM2G078143 // GRMZM2G093347 // GRMZM2G428391 // GRMZM2G151193
DEGs	GO:0034641	P	cellular nitrogen compound metabolic process	20	378	797	25864	0.016	0.42	// GRMZM2G173413 // GRMZM2G170692 // GRMZM2G004382 // GRMZM2G013430 // GRMZM2G050108 // GRMZM2G034152 // GRMZM2G165747 // GRMZM2G093347 // GRMZM2G437912 // GRMZM2G078472 // GRMZM2G052422 // GRMZM2G106950 // GRMZM2G121468 // GRMZM5G899149 // GRMZM2G334660 // GRMZM2G017110 // GRMZM2G078143 // GRMZM2G061135 // GRMZM2G117870 // GRMZM2G053720
DEGs	GO:0048046	C	apoplast	20	378	376	25864	1.5e-06	8e-05	// GRMZM2G004382 // GRMZM2G348512 // GRMZM2G094328 // GRMZM2G129189 // GRMZM2G004298 // GRMZM2G166141 // GRMZM2G165747 // GRMZM2G165901 // GRMZM5G833389 // GRMZM2G088765 // GRMZM2G305526 // GRMZM2G026980 // GRMZM2G040369 // GRMZM2G401848 // GRMZM2G080603 // GRMZM2G097164 // GRMZM2G119783 // GRMZM2G137535 // GRMZM2G428391 // GRMZM2G096100
DEGs	GO:0009651	P	response to salt stress	19	378	491	25864	0.00017	0.02	// GRMZM2G045070 // GRMZM2G094328 // GRMZM2G009045 // GRMZM2G159237 // GRMZM2G365374 // GRMZM5G837822 // GRMZM2G165747 // GRMZM2G004161 // GRMZM2G165901 // GRMZM2G080603 // GRMZM2G088765 // GRMZM2G052422 // GRMZM2G358059 // GRMZM2G173192 // GRMZM2G419239 // GRMZM2G147346 // GRMZM2G103721 // GRMZM2G137535 // GRMZM6G729818
DEGs	GO:0006970	P	response to osmotic stress	19	378	538	25864	0.00052	0.048	// GRMZM2G045070 // GRMZM2G094328 // GRMZM2G009045 // GRMZM2G159237 // GRMZM2G365374 // GRMZM5G837822 // GRMZM2G165747 // GRMZM2G004161 // GRMZM2G165901 // GRMZM2G080603 // GRMZM2G088765 // GRMZM2G052422 // GRMZM2G358059 // GRMZM2G173192 // GRMZM2G419239 // GRMZM2G147346 // GRMZM2G103721 // GRMZM2G137535 // GRMZM6G729818
DEGs	GO:0005506	F	iron ion binding	19	378	712	25864	0.01	0.22	// GRMZM2G078500 // GRMZM2G170016 // GRMZM2G079348 // GRMZM2G048474 // GRMZM2G168016 // GRMZM2G176085 // GRMZM2G313184 // GRMZM2G069093 // GRMZM2G088765 // GRMZM2G040638 // GRMZM2G021310 // GRMZM2G148441 // GRMZM2G025832 // GRMZM2G133475 // GRMZM2G014395 // GRMZM2G108219 // GRMZM2G130904 // GRMZM2G067402 // GRMZM2G067591
DEGs	GO:0009725	P	response to hormone stimulus	18	378	787	25864	0.045	0.99	// GRMZM2G321239 // GRMZM2G101457 // GRMZM2G079348 // GRMZM2G045070 // GRMZM2G033570 // GRMZM2G165901 // GRMZM2G154090 // GRMZM2G169820 // GRMZM2G052422 // GRMZM2G173192 // GRMZM2G121468 // GRMZM2G147346 // GRMZM2G080603 // GRMZM2G004161 // GRMZM2G025832 // GRMZM2G014914 // GRMZM2G419239 // GRMZM2G383408
DEGs	GO:0020037	F	heme binding	18	378	575	25864	0.0026	0.079	// GRMZM2G170016 // GRMZM2G079348 // GRMZM2G048474 // GRMZM2G168016 // GRMZM2G176085 // GRMZM2G313184 // GRMZM2G069093 // GRMZM2G088765 // GRMZM2G040638 // GRMZM2G021310 // GRMZM2G148441 // GRMZM2G025832 // GRMZM2G133475 // GRMZM2G014395 // GRMZM2G108219 // GRMZM2G130904 // GRMZM2G067402 // GRMZM2G067591
DEGs	GO:0046906	F	tetrapyrrole binding	18	378	591	25864	0.0034	0.098	// GRMZM2G170016 // GRMZM2G079348 // GRMZM2G048474 // GRMZM2G168016 // GRMZM2G176085 // GRMZM2G313184 // GRMZM2G069093 // GRMZM2G088765 // GRMZM2G040638 // GRMZM2G021310 // GRMZM2G148441 // GRMZM2G025832 // GRMZM2G133475 // GRMZM2G014395 // GRMZM2G108219 // GRMZM2G130904 // GRMZM2G067402 // GRMZM2G067591
DEGs	GO:0009266	P	response to temperature stimulus	17	378	464	25864	0.00068	0.053	// GRMZM2G365374 // GRMZM2G348512 // GRMZM2G061135 // GRMZM2G096100 // GRMZM2G013430 // GRMZM5G837822 // GRMZM2G004161 // GRMZM2G082390 // GRMZM5G833389 // GRMZM2G035417 // GRMZM2G040369 // GRMZM2G080603 // GRMZM2G117007 // GRMZM2G137535 // GRMZM2G428391 // GRMZM2G165901 // GRMZM2G438551
DEGs	GO:0044106	P	cellular amine metabolic process	17	378	554	25864	0.0041	0.2	// GRMZM2G170692 // GRMZM2G004382 // GRMZM2G013430 // GRMZM2G050108 // GRMZM2G034152 // GRMZM2G165747 // GRMZM2G437912 // GRMZM2G078472 // GRMZM2G052422 // GRMZM2G106950 // GRMZM5G899149 // GRMZM2G334660 // GRMZM2G017110 // GRMZM2G078143 // GRMZM2G061135 // GRMZM2G117870 // GRMZM2G053720
DEGs	GO:0005730	C	nucleolus	16	378	460	25864	0.0016	0.041	// GRMZM2G087233 // GRMZM2G027995 // GRMZM2G406643 // GRMZM2G080222 // GRMZM2G086906 // GRMZM2G139296 // GRMZM2G081102 // GRMZM2G165901 // GRMZM2G080603 // GRMZM2G061135 // GRMZM2G421279 // GRMZM2G018197 // GRMZM2G040369 // GRMZM2G145280 // GRMZM2G109448 // GRMZM2G151193
DEGs	GO:0031981	C	nuclear lumen	16	378	670	25864	0.041	0.56	// GRMZM2G087233 // GRMZM2G027995 // GRMZM2G406643 // GRMZM2G080222 // GRMZM2G086906 // GRMZM2G139296 // GRMZM2G081102 // GRMZM2G165901 // GRMZM2G080603 // GRMZM2G061135 // GRMZM2G421279 // GRMZM2G018197 // GRMZM2G040369 // GRMZM2G145280 // GRMZM2G109448 // GRMZM2G151193
DEGs	GO:0033554	P	cellular response to stress	15	378	442	25864	0.0028	0.15	// GRMZM2G173413 // GRMZM2G027726 // GRMZM2G079348 // GRMZM2G013430 // GRMZM5G837822 // GRMZM2G134889 // GRMZM2G154090 // GRMZM2G035417 // GRMZM2G040638 // GRMZM2G048846 // GRMZM2G133475 // GRMZM6G729818 // GRMZM2G143602 // GRMZM2G027378 // GRMZM2G438551
DEGs	GO:0006520	P	cellular amino acid metabolic process	15	378	495	25864	0.0076	0.31	// GRMZM2G170692 // GRMZM2G004382 // GRMZM2G013430 // GRMZM2G106950 // GRMZM2G165747 // GRMZM2G437912 // GRMZM2G078472 // GRMZM2G052422 // GRMZM5G899149 // GRMZM2G334660 // GRMZM2G017110 // GRMZM2G078143 // GRMZM2G061135 // GRMZM2G117870 // GRMZM2G053720
DEGs	GO:0022626	C	cytosolic ribosome	15	378	323	25864	0.00013	0.0053	// GRMZM2G360677 // GRMZM2G087233 // GRMZM2G079348 // GRMZM2G080222 // GRMZM2G077991 // GRMZM2G081102 // GRMZM2G446960 // GRMZM2G145280 // GRMZM2G018197 // GRMZM5G899149 // GRMZM2G001816 // GRMZM2G086906 // GRMZM2G032315 // GRMZM2G406643 // GRMZM2G159237
DEGs	GO:0009409	P	response to cold	14	378	318	25864	0.00036	0.038	// GRMZM2G061135 // GRMZM2G348512 // GRMZM2G096100 // GRMZM2G013430 // GRMZM5G837822 // GRMZM2G004161 // GRMZM2G165901 // GRMZM5G833389 // GRMZM2G035417 // GRMZM2G040369 // GRMZM2G080603 // GRMZM2G117007 // GRMZM2G137535 // GRMZM2G438551
DEGs	GO:0009605	P	response to external stimulus	14	378	434	25864	0.0058	0.27	// GRMZM2G173413 // GRMZM2G079348 // GRMZM2G013430 // GRMZM5G837822 // GRMZM2G004161 // GRMZM2G013236 // GRMZM2G148281 // GRMZM2G096680 // GRMZM2G056899 // GRMZM2G312597 // GRMZM2G154090 // GRMZM2G022437 // GRMZM6G729818 // GRMZM2G438551
DEGs	GO:0005507	F	copper ion binding	14	378	304	25864	0.00023	0.054	// GRMZM2G322279 // GRMZM2G305526 // GRMZM2G001898 // GRMZM2G004382 // GRMZM2G139296 // GRMZM2G004160 // GRMZM2G463441 // GRMZM2G058760 // GRMZM2G052422 // GRMZM2G106950 // GRMZM2G023847 // GRMZM2G108076 // GRMZM2G165747 // GRMZM2G040369
DEGs	GO:0009416	P	response to light stimulus	13	378	498	25864	0.035	0.88	// GRMZM2G118637 // GRMZM2G087233 // GRMZM2G419239 // GRMZM2G079348 // GRMZM2G002121 // GRMZM5G837822 // GRMZM2G437912 // GRMZM2G088765 // GRMZM2G025832 // GRMZM2G177229 // GRMZM2G428391 // GRMZM2G143602 // GRMZM2G057000
DEGs	GO:0009314	P	response to radiation	13	378	512	25864	0.042	0.96	// GRMZM2G118637 // GRMZM2G087233 // GRMZM2G419239 // GRMZM2G079348 // GRMZM2G002121 // GRMZM5G837822 // GRMZM2G437912 // GRMZM2G088765 // GRMZM2G025832 // GRMZM2G177229 // GRMZM2G428391 // GRMZM2G143602 // GRMZM2G057000
DEGs	GO:0050662	F	coenzyme binding	13	378	477	25864	0.026	0.5	// GRMZM2G044027 // GRMZM2G148281 // GRMZM2G004382 // GRMZM2G097841 // GRMZM2G034152 // GRMZM2G058760 // GRMZM2G040209 // GRMZM2G087186 // GRMZM5G862540 // GRMZM2G024476 // GRMZM2G057000 // GRMZM2G180625 // GRMZM2G080839
DEGs	GO:0044445	C	cytosolic part	13	378	280	25864	0.00036	0.012	// GRMZM2G360677 // GRMZM2G087233 // GRMZM2G102580 // GRMZM2G406643 // GRMZM2G077991 // GRMZM2G086906 // GRMZM2G081102 // GRMZM2G064302 // GRMZM2G018197 // GRMZM5G899149 // GRMZM2G001816 // GRMZM2G145280 // GRMZM2G080222
DEGs	GO:0033279	C	ribosomal subunit	13	378	301	25864	0.00069	0.019	// GRMZM2G360677 // GRMZM2G087233 // GRMZM2G406643 // GRMZM2G080222 // GRMZM2G086906 // GRMZM2G098957 // GRMZM2G081102 // GRMZM2G077991 // GRMZM2G159237 // GRMZM2G018197 // GRMZM5G899149 // GRMZM2G001816 // GRMZM2G145280
DEGs	GO:0006725	P	cellular aromatic compound metabolic process	12	378	359	25864	0.008	0.32	// GRMZM2G078500 // GRMZM2G093347 // GRMZM2G170692 // GRMZM2G075333 // GRMZM2G097841 // GRMZM2G106950 // GRMZM2G437912 // GRMZM2G334660 // GRMZM2G305526 // GRMZM2G121468 // GRMZM2G024476 // GRMZM2G061135
DEGs	GO:0044437	C	vacuolar part	12	378	392	25864	0.015	0.24	// GRMZM2G365374 // GRMZM2G027098 // GRMZM2G125023 // GRMZM2G080222 // GRMZM2G081102 // GRMZM2G056908 // GRMZM2G421279 // GRMZM2G093090 // GRMZM2G040369 // GRMZM2G072071 // GRMZM2G428391 // GRMZM2G151193
DEGs	GO:0005774	C	vacuolar membrane	12	378	387	25864	0.014	0.24	// GRMZM2G365374 // GRMZM2G027098 // GRMZM2G125023 // GRMZM2G080222 // GRMZM2G081102 // GRMZM2G056908 // GRMZM2G421279 // GRMZM2G093090 // GRMZM2G040369 // GRMZM2G072071 // GRMZM2G428391 // GRMZM2G151193
DEGs	GO:0004175	F	endopeptidase activity	11	378	406	25864	0.04	0.71	// GRMZM2G153523 // GRMZM2G468657 // GRMZM2G174129 // GRMZM2G405498 // GRMZM2G052093 // GRMZM2G089506 // GRMZM2G097164 // GRMZM2G140867 // GRMZM2G125314 // GRMZM2G165351 // GRMZM2G053206
DEGs	GO:0006575	P	cellular amino acid derivative metabolic process	10	378	269	25864	0.0076	0.31	// GRMZM2G305526 // GRMZM2G170692 // GRMZM2G075333 // GRMZM2G097841 // GRMZM2G050108 // GRMZM2G034152 // GRMZM2G146913 // GRMZM2G061135 // GRMZM2G052422 // GRMZM2G106950
DEGs	GO:0044282	P	small molecule catabolic process	10	378	289	25864	0.012	0.38	// GRMZM2G064302 // GRMZM2G101457 // GRMZM2G170692 // GRMZM2G034152 // GRMZM2G334660 // GRMZM5G833389 // GRMZM2G305526 // GRMZM2G173192 // GRMZM2G180625 // GRMZM2G053720
DEGs	GO:0071554	P	cell wall organization or biogenesis	10	378	289	25864	0.012	0.38	// GRMZM2G006562 // GRMZM2G129189 // GRMZM2G135244 // GRMZM2G026151 // GRMZM2G150302 // GRMZM2G008773 // GRMZM5G862540 // GRMZM2G145461 // GRMZM2G102923 // GRMZM6G729818
DEGs	GO:0008135	F	translation factor activity, nucleic acid binding	10	378	159	25864	0.00018	0.054	// GRMZM2G027995 // GRMZM2G080048 // GRMZM2G349996 // GRMZM2G369939 // GRMZM2G086805 // GRMZM2G476555 // GRMZM2G040369 // GRMZM2G165917 // GRMZM2G101859 // GRMZM2G151193
DEGs	GO:0016684	F	oxidoreductase activity, acting on peroxide as acceptor	10	378	216	25864	0.0017	0.061	// GRMZM2G079348 // GRMZM2G048474 // GRMZM2G313184 // GRMZM2G176085 // GRMZM2G069093 // GRMZM2G088765 // GRMZM2G040638 // GRMZM2G133475 // GRMZM2G108219 // GRMZM2G130904
DEGs	GO:0004601	F	peroxidase activity	10	378	216	25864	0.0017	0.061	// GRMZM2G079348 // GRMZM2G048474 // GRMZM2G313184 // GRMZM2G176085 // GRMZM2G069093 // GRMZM2G088765 // GRMZM2G040638 // GRMZM2G133475 // GRMZM2G108219 // GRMZM2G130904
DEGs	GO:0016209	F	antioxidant activity	10	378	250	25864	0.0047	0.11	// GRMZM2G079348 // GRMZM2G048474 // GRMZM2G313184 // GRMZM2G176085 // GRMZM2G069093 // GRMZM2G088765 // GRMZM2G040638 // GRMZM2G133475 // GRMZM2G108219 // GRMZM2G130904
DEGs	GO:0044036	P	cell wall macromolecule metabolic process	9	378	95	25864	2e-05	0.0025	// GRMZM2G006562 // GRMZM2G129189 // GRMZM2G135244 // GRMZM2G026151 // GRMZM2G150302 // GRMZM2G008773 // GRMZM5G862540 // GRMZM2G145461 // GRMZM2G102923
DEGs	GO:0009414	P	response to water deprivation	9	378	254	25864	0.015	0.41	// GRMZM2G421279 // GRMZM2G027726 // GRMZM2G441903 // GRMZM5G837822 // GRMZM2G013236 // GRMZM2G080603 // GRMZM2G305526 // GRMZM2G014914 // GRMZM2G438551
DEGs	GO:0009415	P	response to water	9	378	264	25864	0.018	0.48	// GRMZM2G421279 // GRMZM2G027726 // GRMZM2G441903 // GRMZM5G837822 // GRMZM2G013236 // GRMZM2G080603 // GRMZM2G305526 // GRMZM2G014914 // GRMZM2G438551
DEGs	GO:0009991	P	response to extracellular stimulus	8	378	137	25864	0.0012	0.081	// GRMZM2G173413 // GRMZM2G079348 // GRMZM2G013430 // GRMZM5G837822 // GRMZM2G013236 // GRMZM2G154090 // GRMZM6G729818 // GRMZM2G438551
DEGs	GO:0009611	P	response to wounding	8	378	198	25864	0.01	0.36	// GRMZM2G096680 // GRMZM5G837822 // GRMZM2G004161 // GRMZM2G148281 // GRMZM2G056899 // GRMZM2G312597 // GRMZM2G022437 // GRMZM2G438551
DEGs	GO:0009309	P	amine biosynthetic process	8	378	259	25864	0.04	0.95	// GRMZM2G013430 // GRMZM2G004382 // GRMZM2G050108 // GRMZM2G165747 // GRMZM2G437912 // GRMZM2G078472 // GRMZM2G061135 // GRMZM2G053720
DEGs	GO:0030001	P	metal ion transport	8	378	267	25864	0.047	1	// GRMZM2G059836 // GRMZM2G405662 // GRMZM2G050108 // GRMZM2G013236 // GRMZM2G086163 // GRMZM2G008290 // GRMZM2G043932 // GRMZM5G874955
DEGs	GO:0070001	F	aspartic-type peptidase activity	8	378	130	25864	0.0009	0.061	// GRMZM2G153523 // GRMZM2G468657 // GRMZM2G174129 // GRMZM2G405498 // GRMZM2G052093 // GRMZM2G089506 // GRMZM2G165351 // GRMZM2G053206
DEGs	GO:0004190	F	aspartic-type endopeptidase activity	8	378	130	25864	0.0009	0.061	// GRMZM2G153523 // GRMZM2G468657 // GRMZM2G174129 // GRMZM2G405498 // GRMZM2G052093 // GRMZM2G089506 // GRMZM2G165351 // GRMZM2G053206
DEGs	GO:0008234	F	cysteine-type peptidase activity	8	378	223	25864	0.019	0.38	// GRMZM2G066326 // GRMZM2G367701 // GRMZM2G166281 // GRMZM2G087728 // GRMZM2G019742 // GRMZM2G016323 // GRMZM2G125314 // GRMZM2G363926
DEGs	GO:0000325	C	plant-type vacuole	8	378	109	25864	0.0003	0.011	// GRMZM2G066326 // GRMZM2G367701 // GRMZM2G125023 // GRMZM2G056908 // GRMZM2G072071 // GRMZM2G093090 // GRMZM2G027098 // GRMZM2G363926
DEGs	GO:0015934	C	large ribosomal subunit	8	378	179	25864	0.0059	0.11	// GRMZM2G087233 // GRMZM2G406643 // GRMZM2G077991 // GRMZM2G081102 // GRMZM2G098957 // GRMZM2G018197 // GRMZM2G001816 // GRMZM2G145280
DEGs	GO:0009505	C	plant-type cell wall	8	378	229	25864	0.022	0.33	// GRMZM2G027995 // GRMZM2G129189 // GRMZM2G022180 // GRMZM2G088765 // GRMZM2G093347 // GRMZM2G108219 // GRMZM2G163998 // GRMZM2G096100
DEGs	GO:0016998	P	cell wall macromolecule catabolic process	7	378	45	25864	9.3e-06	0.0015	// GRMZM2G129189 // GRMZM2G135244 // GRMZM2G026151 // GRMZM2G006562 // GRMZM2G008773 // GRMZM2G145461 // GRMZM2G102923
DEGs	GO:0006413	P	translational initiation	7	378	102	25864	0.001	0.071	// GRMZM2G027995 // GRMZM2G080048 // GRMZM2G349996 // GRMZM2G369939 // GRMZM2G476555 // GRMZM2G165917 // GRMZM2G101859
DEGs	GO:0031668	P	cellular response to extracellular stimulus	7	378	123	25864	0.0028	0.15	// GRMZM2G173413 // GRMZM2G079348 // GRMZM2G013430 // GRMZM5G837822 // GRMZM2G154090 // GRMZM6G729818 // GRMZM2G438551
DEGs	GO:0071496	P	cellular response to external stimulus	7	378	124	25864	0.003	0.15	// GRMZM2G173413 // GRMZM2G079348 // GRMZM2G013430 // GRMZM5G837822 // GRMZM2G154090 // GRMZM6G729818 // GRMZM2G438551
DEGs	GO:0009620	P	response to fungus	7	378	208	25864	0.037	0.9	// GRMZM2G348512 // GRMZM2G148281 // GRMZM2G088765 // GRMZM2G052422 // GRMZM2G117007 // GRMZM2G137535 // GRMZM2G363926
DEGs	GO:0003743	F	translation initiation factor activity	7	378	96	25864	0.00074	0.061	// GRMZM2G027995 // GRMZM2G080048 // GRMZM2G349996 // GRMZM2G369939 // GRMZM2G476555 // GRMZM2G165917 // GRMZM2G101859
DEGs	GO:0008194	F	UDP-glycosyltransferase activity	7	378	222	25864	0.049	0.83	// GRMZM2G051683 // GRMZM2G150404 // GRMZM2G104118 // GRMZM2G150302 // GRMZM2G161335 // GRMZM2G055313 // GRMZM2G057509
DEGs	GO:0022625	C	cytosolic large ribosomal subunit	7	378	136	25864	0.0048	0.1	// GRMZM2G087233 // GRMZM2G406643 // GRMZM2G077991 // GRMZM2G081102 // GRMZM2G018197 // GRMZM2G001816 // GRMZM2G145280
DEGs	GO:0005777	C	peroxisome	7	378	172	25864	0.015	0.24	// GRMZM2G101457 // GRMZM2G165747 // GRMZM2G148281 // GRMZM2G165901 // GRMZM2G080603 // GRMZM2G120539 // GRMZM2G027392
DEGs	GO:0042579	C	microbody	7	378	172	25864	0.015	0.24	// GRMZM2G101457 // GRMZM2G165747 // GRMZM2G148281 // GRMZM2G165901 // GRMZM2G080603 // GRMZM2G120539 // GRMZM2G027392
DEGs	GO:0042542	P	response to hydrogen peroxide	6	378	69	25864	0.00075	0.055	// GRMZM2G079348 // GRMZM2G004161 // GRMZM2G152477 // GRMZM2G040638 // GRMZM2G133475 // GRMZM2G428391
DEGs	GO:0000302	P	response to reactive oxygen species	6	378	91	25864	0.0028	0.15	// GRMZM2G079348 // GRMZM2G004161 // GRMZM2G152477 // GRMZM2G040638 // GRMZM2G133475 // GRMZM2G428391
DEGs	GO:0031667	P	response to nutrient levels	6	378	108	25864	0.0062	0.28	// GRMZM2G173413 // GRMZM2G079348 // GRMZM2G013430 // GRMZM2G013236 // GRMZM2G154090 // GRMZM6G729818
DEGs	GO:0042398	P	cellular amino acid derivative biosynthetic process	6	378	176	25864	0.049	1	// GRMZM2G170692 // GRMZM2G097841 // GRMZM2G075333 // GRMZM2G050108 // GRMZM2G061135 // GRMZM2G052422
DEGs	GO:0030414	F	peptidase inhibitor activity	6	378	82	25864	0.0017	0.061	// GRMZM2G096680 // GRMZM2G056899 // GRMZM2G312597 // GRMZM2G116520 // GRMZM2G022437 // GRMZM2G438551
DEGs	GO:0004866	F	endopeptidase inhibitor activity	6	378	82	25864	0.0017	0.061	// GRMZM2G096680 // GRMZM2G056899 // GRMZM2G312597 // GRMZM2G116520 // GRMZM2G022437 // GRMZM2G438551
DEGs	GO:0009411	P	response to UV	5	378	81	25864	0.0081	0.32	// GRMZM2G025832 // GRMZM2G087233 // GRMZM2G419239 // GRMZM2G143602 // GRMZM2G118637
DEGs	GO:0009267	P	cellular response to starvation	5	378	84	25864	0.0093	0.35	// GRMZM6G729818 // GRMZM2G173413 // GRMZM2G079348 // GRMZM2G013430 // GRMZM2G154090
DEGs	GO:0010118	P	stomatal movement	5	378	86	25864	0.01	0.36	// GRMZM2G321239 // GRMZM2G013236 // GRMZM2G348512 // GRMZM5G833389 // GRMZM2G080603
DEGs	GO:0042594	P	response to starvation	5	378	91	25864	0.013	0.39	// GRMZM6G729818 // GRMZM2G173413 // GRMZM2G079348 // GRMZM2G013430 // GRMZM2G154090
DEGs	GO:0031669	P	cellular response to nutrient levels	5	378	95	25864	0.015	0.41	// GRMZM6G729818 // GRMZM2G173413 // GRMZM2G079348 // GRMZM2G013430 // GRMZM2G154090
DEGs	GO:0009723	P	response to ethylene stimulus	5	378	119	25864	0.034	0.86	// GRMZM2G052422 // GRMZM2G033570 // GRMZM2G419239 // GRMZM2G147346 // GRMZM2G045070
DEGs	GO:0009698	P	phenylpropanoid metabolic process	5	378	125	25864	0.04	0.95	// GRMZM2G305526 // GRMZM2G170692 // GRMZM2G075333 // GRMZM2G097841 // GRMZM2G061135
DEGs	GO:0005275	F	amine transmembrane transporter activity	5	378	44	25864	0.00068	0.061	// GRMZM2G056908 // GRMZM2G027098 // GRMZM2G125023 // GRMZM2G108023 // GRMZM2G031167
DEGs	GO:0004867	F	serine-type endopeptidase inhibitor activity	5	378	69	25864	0.0043	0.11	// GRMZM2G116520 // GRMZM2G022437 // GRMZM2G096680 // GRMZM2G312597 // GRMZM2G056899
DEGs	GO:0030145	F	manganese ion binding	5	378	70	25864	0.0046	0.11	// GRMZM2G166141 // GRMZM5G833389 // GRMZM2G094328 // GRMZM2G096100 // GRMZM2G004298
DEGs	GO:0015935	C	small ribosomal subunit	5	378	123	25864	0.038	0.54	// GRMZM2G360677 // GRMZM2G159237 // GRMZM5G899149 // GRMZM2G080222 // GRMZM2G086906
NN	GO:0044282	P	small molecule catabolic process	6	201	289	25864	0.027	1	// GRMZM2G161545 // GRMZM2G058745 // GRMZM2G581728 // GRMZM5G874903 // GRMZM2G059151 // GRMZM2G117956
NN	GO:0000003	P	reproduction	14	201	975	25864	0.022	1	// GRMZM2G135013 // GRMZM2G167824 // GRMZM2G366411 // GRMZM2G084397 // GRMZM5G805350 // GRMZM2G153068 // GRMZM2G154149 // GRMZM2G104920 // GRMZM2G169927 // GRMZM2G059151 // GRMZM2G110983 // GRMZM2G148485 // GRMZM2G078274 // GRMZM2G125617
NN	GO:0000902	P	cell morphogenesis	5	201	247	25864	0.046	1	// GRMZM2G084397 // GRMZM2G009070 // GRMZM2G001981 // GRMZM2G118586 // GRMZM5G853513
NN	GO:0019318	P	hexose metabolic process	5	201	242	25864	0.043	1	// GRMZM2G058745 // GRMZM2G581728 // GRMZM2G361120 // GRMZM2G059151 // GRMZM5G874903
NN	GO:0034641	P	cellular nitrogen compound metabolic process	11	201	797	25864	0.049	1	// GRMZM5G805350 // GRMZM5G878558 // GRMZM2G581728 // GRMZM2G111225 // GRMZM2G161566 // GRMZM5G874903 // GRMZM2G052422 // GRMZM2G117956 // GRMZM2G081886 // GRMZM2G135132 // GRMZM2G130062
NN	GO:0006006	P	glucose metabolic process	5	201	193	25864	0.019	1	// GRMZM2G058745 // GRMZM2G581728 // GRMZM2G361120 // GRMZM2G059151 // GRMZM5G874903
NN	GO:0022414	P	reproductive process	13	201	924	25864	0.03	1	// GRMZM2G135013 // GRMZM2G167824 // GRMZM2G366411 // GRMZM2G084397 // GRMZM5G805350 // GRMZM2G153068 // GRMZM2G154149 // GRMZM2G104920 // GRMZM2G169927 // GRMZM2G059151 // GRMZM2G110983 // GRMZM2G078274 // GRMZM2G125617
NN	GO:0009628	P	response to abiotic stimulus	17	201	1397	25864	0.047	1	// GRMZM2G166646 // GRMZM2G033846 // GRMZM2G153068 // GRMZM2G027723 // GRMZM5G878558 // GRMZM2G136410 // GRMZM2G169927 // GRMZM2G104920 // GRMZM2G052422 // GRMZM2G018189 // GRMZM2G101287 // GRMZM2G110983 // GRMZM2G117956 // GRMZM2G135091 // GRMZM5G853513 // GRMZM2G155329 // GRMZM2G125617
NN	GO:0043169	F	cation binding	44	201	4135	25864	0.018	0.77	// GRMZM2G033846 // GRMZM2G467756 // GRMZM2G170413 // GRMZM2G135381 // GRMZM2G170434 // GRMZM2G052422 // GRMZM2G166646 // GRMZM2G461230 // GRMZM5G863344 // GRMZM2G151249 // GRMZM2G153068 // GRMZM5G878558 // GRMZM2G092817 // GRMZM2G400281 // GRMZM2G166035 // GRMZM2G167549 // GRMZM2G161154 // GRMZM2G099238 // GRMZM2G115518 // GRMZM2G438386 // GRMZM2G155580 // AC211471.3_FG003 // GRMZM2G135132 // GR…
NN	GO:0046872	F	metal ion binding	44	201	4124	25864	0.017	0.77	// GRMZM2G033846 // GRMZM2G467756 // GRMZM2G170413 // GRMZM2G135381 // GRMZM2G170434 // GRMZM2G052422 // GRMZM2G166646 // GRMZM2G461230 // GRMZM5G863344 // GRMZM2G151249 // GRMZM2G153068 // GRMZM5G878558 // GRMZM2G092817 // GRMZM2G400281 // GRMZM2G166035 // GRMZM2G167549 // GRMZM2G161154 // GRMZM2G099238 // GRMZM2G115518 // GRMZM2G438386 // GRMZM2G155580 // AC211471.3_FG003 // GRMZM2G135132 // GR…
NN	GO:0008270	F	zinc ion binding	27	201	2002	25864	0.0038	0.77	// GRMZM2G467756 // GRMZM2G170413 // GRMZM2G135381 // GRMZM2G170434 // GRMZM2G461230 // GRMZM5G863344 // GRMZM2G092817 // GRMZM2G400281 // GRMZM2G099238 // GRMZM2G155580 // AC211471.3_FG003 // GRMZM2G022787 // GRMZM2G082512 // GRMZM2G068436 // GRMZM2G084252 // GRMZM2G058745 // GRMZM2G305216 // GRMZM2G018070 // GRMZM2G035821 // GRMZM2G027723 // GRMZM2G123660 // GRMZM2G128176 // GRMZM2G104920 // GR…
NN	GO:0043167	F	ion binding	44	201	4136	25864	0.018	0.77	// GRMZM2G033846 // GRMZM2G467756 // GRMZM2G170413 // GRMZM2G135381 // GRMZM2G170434 // GRMZM2G052422 // GRMZM2G166646 // GRMZM2G461230 // GRMZM5G863344 // GRMZM2G151249 // GRMZM2G153068 // GRMZM5G878558 // GRMZM2G092817 // GRMZM2G400281 // GRMZM2G166035 // GRMZM2G167549 // GRMZM2G161154 // GRMZM2G099238 // GRMZM2G115518 // GRMZM2G438386 // GRMZM2G155580 // AC211471.3_FG003 // GRMZM2G135132 // GR…
NN	GO:0046914	F	transition metal ion binding	36	201	3109	25864	0.0098	0.77	// GRMZM2G467756 // GRMZM2G170413 // GRMZM2G135381 // GRMZM2G170434 // GRMZM2G461230 // GRMZM5G863344 // GRMZM2G151249 // GRMZM5G878558 // GRMZM2G092817 // GRMZM2G400281 // GRMZM2G052422 // GRMZM2G167549 // GRMZM2G161154 // GRMZM2G099238 // GRMZM2G438386 // GRMZM2G155580 // AC211471.3_FG003 // GRMZM2G135132 // GRMZM2G022787 // GRMZM2G082512 // GRMZM2G068436 // GRMZM2G044684 // GRMZM2G084252 // GR…
NN	GO:0044424	C	intracellular part	82	201	8943	25864	0.039	1	// GRMZM2G134227 // GRMZM2G033846 // GRMZM2G579509 // GRMZM2G104258 // GRMZM2G115621 // GRMZM2G001981 // GRMZM2G092256 // GRMZM2G124876 // GRMZM5G826194 // GRMZM2G033093 // GRMZM2G018189 // GRMZM2G071223 // GRMZM2G155580 // GRMZM2G132185 // GRMZM2G130062 // GRMZM2G166646 // GRMZM2G125617 // GRMZM2G153068 // GRMZM5G878558 // GRMZM2G058745 // GRMZM2G050933 // GRMZM2G153792 // GRMZM2G363437 // GRMZM…
NN	GO:0005622	C	intracellular	86	201	9452	25864	0.041	1	// GRMZM2G115621 // GRMZM2G400281 // GRMZM2G092256 // GRMZM2G130062 // GRMZM2G166032 // GRMZM2G001139 // GRMZM2G180418 // GRMZM2G078274 // GRMZM2G166145 // GRMZM2G160527 // GRMZM2G104920 // GRMZM2G144716 // GRMZM2G470556 // GRMZM2G034697 // GRMZM2G117956 // GRMZM2G169998 // GRMZM2G134227 // GRMZM2G579509 // GRMZM2G033093 // GRMZM2G166646 // GRMZM2G153068 // GRMZM2G153792 // GRMZM2G001981 // GRMZM…
NN	GO:0044444	C	cytoplasmic part	59	201	6103	25864	0.036	1	// GRMZM2G134227 // GRMZM2G033846 // GRMZM2G579509 // GRMZM2G115621 // GRMZM2G071223 // GRMZM2G092256 // AC185466.3_FG001 // GRMZM5G826194 // GRMZM2G115701 // GRMZM2G130062 // GRMZM2G166646 // GRMZM2G153068 // GRMZM5G878558 // GRMZM2G058745 // GRMZM2G132185 // GRMZM2G161566 // GRMZM2G144742 // GRMZM5G850355 // GRMZM5G874903 // GRMZM2G136410 // GRMZM2G018189 // GRMZM2G129954 // GRMZM2G157462 // GR…
NN	GO:0044464	C	cell part	109	201	12261	25864	0.032	1	// GRMZM2G115621 // GRMZM2G180870 // GRMZM2G092256 // GRMZM2G375116 // GRMZM2G180422 // GRMZM2G130062 // GRMZM2G153438 // GRMZM2G166035 // GRMZM2G166032 // GRMZM2G001139 // GRMZM2G082512 // GRMZM2G149576 // GRMZM2G115518 // GRMZM2G437859 // GRMZM2G180418 // GRMZM2G155580 // GRMZM2G166145 // GRMZM2G160527 // GRMZM2G104920 // GRMZM2G144716 // GRMZM2G470556 // GRMZM2G034697 // GRMZM2G117956 // GRMZM…
NN	GO:0005623	C	cell	109	201	12261	25864	0.032	1	// GRMZM2G115621 // GRMZM2G180870 // GRMZM2G092256 // GRMZM2G375116 // GRMZM2G180422 // GRMZM2G130062 // GRMZM2G153438 // GRMZM2G166035 // GRMZM2G166032 // GRMZM2G001139 // GRMZM2G082512 // GRMZM2G149576 // GRMZM2G115518 // GRMZM2G437859 // GRMZM2G180418 // GRMZM2G155580 // GRMZM2G166145 // GRMZM2G160527 // GRMZM2G104920 // GRMZM2G144716 // GRMZM2G470556 // GRMZM2G034697 // GRMZM2G117956 // GRMZM…
LN	GO:0009628	P	response to abiotic stimulus	29	224	1397	25864	1.5e-05	0.014	// GRMZM2G045330 // GRMZM2G351977 // GRMZM2G086801 // GRMZM2G463280 // GRMZM2G005013 // GRMZM2G458208 // GRMZM2G102242 // GRMZM2G144196 // GRMZM2G159285 // GRMZM2G053338 // GRMZM2G171365 // GRMZM2G019404 // GRMZM2G044557 // GRMZM2G073567 // GRMZM5G845962 // GRMZM2G178079 // GRMZM2G179976 // GRMZM2G480439 // GRMZM2G071790 // GRMZM2G180328 // GRMZM2G003379 // GRMZM2G002165 // GRMZM2G180471 // GRMZM…
LN	GO:0065007	P	biological regulation	53	224	3697	25864	0.00014	0.044	// GRMZM5G845962 // GRMZM2G045330 // GRMZM2G449779 // GRMZM2G124524 // GRMZM2G098603 // GRMZM2G086801 // GRMZM2G403763 // GRMZM2G366795 // GRMZM2G390896 // GRMZM2G067463 // GRMZM2G456568 // GRMZM2G113137 // GRMZM2G144196 // GRMZM2G023387 // GRMZM2G469551 // GRMZM2G002119 // GRMZM2G099005 // GRMZM2G087459 // GRMZM2G023872 // GRMZM2G171365 // GRMZM2G019404 // GRMZM2G027478 // GRMZM2G044557 // GRMZM…
LN	GO:0050896	P	response to stimulus	52	224	3551	25864	9.5e-05	0.044	// GRMZM2G045330 // GRMZM2G449779 // GRMZM2G124524 // GRMZM2G351977 // GRMZM2G086801 // GRMZM2G463280 // GRMZM2G005013 // GRMZM2G390896 // GRMZM2G458208 // GRMZM2G139300 // GRMZM2G141081 // GRMZM2G062390 // AC149475.2_FG003 // GRMZM2G102242 // GRMZM2G063931 // GRMZM2G099074 // GRMZM2G159285 // GRMZM2G053338 // GRMZM2G144196 // GRMZM2G351990 // GRMZM2G171365 // GRMZM2G019404 // GRMZM2G123204 // GR…
LN	GO:0009314	P	response to radiation	14	224	512	25864	0.0002	0.047	// GRMZM2G178079 // GRMZM2G180471 // GRMZM2G159285 // GRMZM2G351977 // GRMZM2G086801 // GRMZM2G480439 // GRMZM5G806622 // GRMZM2G144196 // GRMZM2G053338 // GRMZM2G073003 // GRMZM2G180328 // GRMZM2G073567 // GRMZM2G025992 // GRMZM2G102242
LN	GO:0022622	P	root system development	9	224	275	25864	0.00082	0.057	// GRMZM2G101642 // GRMZM2G159285 // GRMZM2G480439 // GRMZM2G079583 // AC149818.2_FG009 // GRMZM2G178079 // GRMZM2G109056 // GRMZM2G109130 // GRMZM2G377615
LN	GO:0048513	P	organ development	16	224	739	25864	0.00087	0.057	// GRMZM2G171365 // GRMZM2G045330 // GRMZM2G101642 // GRMZM2G469551 // GRMZM2G480439 // GRMZM2G086801 // GRMZM2G098420 // GRMZM2G079583 // GRMZM5G806622 // AC149818.2_FG009 // GRMZM2G178079 // GRMZM2G109056 // GRMZM2G109130 // GRMZM2G003379 // GRMZM2G377615 // GRMZM2G159285
LN	GO:0048518	P	positive regulation of biological process	9	224	280	25864	0.00093	0.057	// GRMZM5G845962 // GRMZM2G144196 // GRMZM2G045330 // GRMZM2G086801 // GRMZM2G099005 // GRMZM2G087459 // GRMZM2G171365 // GRMZM2G153075 // GRMZM2G027478
LN	GO:0010033	P	response to organic substance	20	224	1030	25864	0.00077	0.057	// GRMZM5G845962 // GRMZM2G180328 // GRMZM2G045330 // GRMZM2G449779 // GRMZM2G124524 // GRMZM2G053338 // GRMZM2G086801 // GRMZM2G033570 // GRMZM2G480439 // GRMZM2G390896 // GRMZM2G019404 // GRMZM2G178079 // GRMZM2G027375 // GRMZM2G109056 // GRMZM2G109130 // GRMZM2G003379 // GRMZM2G025992 // GRMZM2G063931 // GRMZM2G424582 // GRMZM2G159285
LN	GO:0050789	P	regulation of biological process	45	224	3207	25864	0.00078	0.057	// GRMZM5G845962 // GRMZM2G045330 // GRMZM2G124524 // GRMZM2G098603 // GRMZM2G086801 // GRMZM2G403763 // GRMZM2G366795 // GRMZM2G390896 // GRMZM2G456568 // GRMZM2G144196 // GRMZM2G023387 // GRMZM2G469551 // GRMZM2G002119 // GRMZM2G099005 // GRMZM2G087459 // GRMZM2G023872 // GRMZM2G171365 // GRMZM2G019404 // GRMZM2G027478 // GRMZM2G044557 // GRMZM2G073567 // GRMZM2G072853 // GRMZM2G460594 // GRMZM…
LN	GO:0050794	P	regulation of cellular process	42	224	2928	25864	0.00079	0.057	// GRMZM5G845962 // GRMZM2G045330 // GRMZM2G124524 // GRMZM2G098603 // GRMZM2G086801 // GRMZM2G403763 // GRMZM2G366795 // GRMZM2G390896 // GRMZM2G456568 // GRMZM2G144196 // GRMZM2G023387 // GRMZM2G469551 // GRMZM2G002119 // GRMZM2G099005 // GRMZM2G023872 // GRMZM2G171365 // GRMZM2G019404 // GRMZM2G027478 // GRMZM2G044557 // GRMZM2G073567 // GRMZM2G072853 // GRMZM2G460594 // GRMZM2G147885 // GRMZM…
LN	GO:0006950	P	response to stress	35	224	2243	25864	0.00054	0.057	// GRMZM2G045330 // GRMZM2G086801 // GRMZM2G463280 // GRMZM2G117574 // GRMZM2G458208 // GRMZM2G139300 // GRMZM2G062390 // GRMZM2G437314 // GRMZM2G102242 // GRMZM2G099074 // GRMZM2G159285 // GRMZM2G351990 // GRMZM2G171365 // GRMZM2G019404 // GRMZM2G044557 // GRMZM2G087459 // GRMZM2G180328 // GRMZM2G111537 // GRMZM2G091228 // GRMZM5G845962 // GRMZM2G179976 // GRMZM2G008665 // GRMZM2G071790 // GRMZM…
LN	GO:0048731	P	system development	16	224	739	25864	0.00087	0.057	// GRMZM2G171365 // GRMZM2G045330 // GRMZM2G101642 // GRMZM2G469551 // GRMZM2G480439 // GRMZM2G086801 // GRMZM2G098420 // GRMZM2G079583 // GRMZM5G806622 // AC149818.2_FG009 // GRMZM2G178079 // GRMZM2G109056 // GRMZM2G109130 // GRMZM2G003379 // GRMZM2G377615 // GRMZM2G159285
LN	GO:0048364	P	root development	9	224	275	25864	0.00082	0.057	// GRMZM2G101642 // GRMZM2G159285 // GRMZM2G480439 // GRMZM2G079583 // AC149818.2_FG009 // GRMZM2G178079 // GRMZM2G109056 // GRMZM2G109130 // GRMZM2G377615
LN	GO:0042221	P	response to chemical stimulus	32	224	2052	25864	0.00096	0.057	// GRMZM2G045330 // GRMZM2G449779 // GRMZM2G124524 // GRMZM2G086801 // GRMZM2G390896 // GRMZM2G458208 // GRMZM5G806622 // GRMZM2G062390 // AC149475.2_FG003 // GRMZM2G063931 // GRMZM2G159285 // GRMZM2G053338 // GRMZM2G019404 // GRMZM2G123204 // GRMZM2G044557 // GRMZM2G180328 // GRMZM2G091228 // GRMZM5G845962 // GRMZM2G178079 // GRMZM2G179976 // GRMZM2G480439 // GRMZM2G109056 // GRMZM2G109130 // GR…
LN	GO:0048528	P	post-embryonic root development	5	224	81	25864	0.00088	0.057	// AC149818.2_FG009 // GRMZM2G178079 // GRMZM2G159285 // GRMZM2G480439 // GRMZM2G109130
LN	GO:0048527	P	lateral root development	5	224	68	25864	0.00042	0.057	// AC149818.2_FG009 // GRMZM2G178079 // GRMZM2G159285 // GRMZM2G480439 // GRMZM2G109130
LN	GO:0009886	P	post-embryonic morphogenesis	5	224	93	25864	0.0016	0.082	// GRMZM2G086801 // AC149818.2_FG009 // GRMZM2G101642 // GRMZM2G159285 // GRMZM2G109130
LN	GO:0009416	P	response to light stimulus	12	224	498	25864	0.0016	0.082	// GRMZM2G178079 // GRMZM2G180471 // GRMZM2G159285 // GRMZM2G351977 // GRMZM2G086801 // GRMZM2G480439 // GRMZM5G806622 // GRMZM2G144196 // GRMZM2G053338 // GRMZM2G180328 // GRMZM2G073567 // GRMZM2G025992
LN	GO:0009725	P	response to hormone stimulus	16	224	787	25864	0.0016	0.082	// GRMZM5G845962 // GRMZM2G180328 // GRMZM2G045330 // GRMZM2G178079 // GRMZM2G159285 // GRMZM2G053338 // GRMZM2G086801 // GRMZM2G033570 // GRMZM2G480439 // GRMZM2G390896 // GRMZM2G019404 // GRMZM2G109056 // GRMZM2G109130 // GRMZM2G003379 // GRMZM2G063931 // GRMZM2G424582
LN	GO:0042742	P	defense response to bacterium	8	224	255	25864	0.0021	0.098	// GRMZM2G033570 // GRMZM2G463280 // GRMZM2G351990 // GRMZM2G008665 // GRMZM2G109056 // GRMZM2G109130 // GRMZM2G025992 // GRMZM2G091228
LN	GO:0006952	P	defense response	13	224	601	25864	0.0026	0.12	// GRMZM2G437314 // GRMZM2G086801 // GRMZM2G033570 // GRMZM2G463280 // GRMZM2G098420 // GRMZM2G351990 // GRMZM2G087459 // GRMZM2G008665 // GRMZM2G109056 // GRMZM2G109130 // GRMZM2G025992 // GRMZM2G091228 // GRMZM2G424582
LN	GO:0051707	P	response to other organism	13	224	622	25864	0.0035	0.15	// GRMZM2G180328 // GRMZM2G087459 // GRMZM2G033570 // GRMZM2G463280 // GRMZM2G098420 // GRMZM2G351990 // GRMZM2G008665 // GRMZM2G141081 // GRMZM2G109056 // GRMZM2G109130 // GRMZM2G003379 // GRMZM2G025992 // GRMZM2G091228
LN	GO:0009719	P	response to endogenous stimulus	16	224	848	25864	0.0034	0.15	// GRMZM5G845962 // GRMZM2G180328 // GRMZM2G045330 // GRMZM2G178079 // GRMZM2G159285 // GRMZM2G053338 // GRMZM2G086801 // GRMZM2G033570 // GRMZM2G480439 // GRMZM2G390896 // GRMZM2G019404 // GRMZM2G109056 // GRMZM2G109130 // GRMZM2G003379 // GRMZM2G063931 // GRMZM2G424582
LN	GO:0009893	P	positive regulation of metabolic process	5	224	114	25864	0.0037	0.15	// GRMZM2G086801 // GRMZM5G845962 // GRMZM2G144196 // GRMZM2G099005 // GRMZM2G027478
LN	GO:0008361	P	regulation of cell size	8	224	286	25864	0.004	0.15	// GRMZM2G353659 // GRMZM2G101642 // GRMZM2G045330 // GRMZM2G073003 // GRMZM2G180328 // GRMZM2G003379 // GRMZM2G113137 // GRMZM2G377615
LN	GO:0051704	P	multi-organism process	16	224	863	25864	0.004	0.15	// GRMZM2G180328 // GRMZM2G353659 // GRMZM2G087459 // GRMZM2G033570 // GRMZM2G463280 // GRMZM2G098420 // GRMZM2G351990 // GRMZM2G377615 // GRMZM2G008665 // GRMZM2G141081 // GRMZM2G109056 // GRMZM2G109130 // GRMZM2G003379 // GRMZM2G025992 // GRMZM2G044348 // GRMZM2G091228
LN	GO:0040007	P	growth	9	224	355	25864	0.0044	0.16	// GRMZM2G353659 // GRMZM2G101642 // GRMZM2G045330 // GRMZM2G117935 // GRMZM2G073003 // GRMZM2G003379 // GRMZM2G113137 // GRMZM2G377615 // GRMZM2G424582
LN	GO:0007275	P	multicellular organismal development	24	224	1563	25864	0.0051	0.17	// GRMZM2G045330 // GRMZM2G098603 // GRMZM2G086801 // GRMZM2G464013 // GRMZM2G117935 // GRMZM2G102242 // GRMZM2G469551 // GRMZM2G171365 // GRMZM2G178079 // GRMZM2G480439 // GRMZM2G109056 // GRMZM2G109130 // GRMZM2G003379 // GRMZM2G377615 // GRMZM2G159285 // GRMZM2G353659 // GRMZM2G101642 // GRMZM2G004858 // GRMZM2G098420 // GRMZM2G079583 // GRMZM5G806622 // AC149818.2_FG009 // GRMZM2G162266 // GR…
LN	GO:0009607	P	response to biotic stimulus	13	224	666	25864	0.0061	0.18	// GRMZM2G180328 // GRMZM2G087459 // GRMZM2G033570 // GRMZM2G463280 // GRMZM2G098420 // GRMZM2G351990 // GRMZM2G008665 // GRMZM2G141081 // GRMZM2G109056 // GRMZM2G109130 // GRMZM2G003379 // GRMZM2G025992 // GRMZM2G091228
LN	GO:0032535	P	regulation of cellular component size	8	224	304	25864	0.0057	0.18	// GRMZM2G353659 // GRMZM2G101642 // GRMZM2G045330 // GRMZM2G073003 // GRMZM2G180328 // GRMZM2G003379 // GRMZM2G113137 // GRMZM2G377615
LN	GO:0090066	P	regulation of anatomical structure size	8	224	304	25864	0.0057	0.18	// GRMZM2G353659 // GRMZM2G101642 // GRMZM2G045330 // GRMZM2G073003 // GRMZM2G180328 // GRMZM2G003379 // GRMZM2G113137 // GRMZM2G377615
LN	GO:0032502	P	developmental process	25	224	1671	25864	0.0059	0.18	// GRMZM2G045330 // GRMZM2G098603 // GRMZM2G086801 // GRMZM2G464013 // GRMZM2G117935 // GRMZM2G102242 // GRMZM2G469551 // GRMZM2G171365 // GRMZM2G178079 // GRMZM2G480439 // GRMZM2G109056 // GRMZM2G109130 // GRMZM2G003379 // GRMZM2G377615 // GRMZM2G424582 // GRMZM2G159285 // GRMZM2G353659 // GRMZM2G101642 // GRMZM2G004858 // GRMZM2G098420 // GRMZM2G079583 // GRMZM5G806622 // AC149818.2_FG009 // GR…
LN	GO:0048522	P	positive regulation of cellular process	6	224	179	25864	0.0054	0.18	// GRMZM5G845962 // GRMZM2G086801 // GRMZM2G099005 // GRMZM2G144196 // GRMZM2G153075 // GRMZM2G027478
LN	GO:0009617	P	response to bacterium	8	224	310	25864	0.0064	0.18	// GRMZM2G033570 // GRMZM2G463280 // GRMZM2G351990 // GRMZM2G008665 // GRMZM2G109056 // GRMZM2G109130 // GRMZM2G025992 // GRMZM2G091228
LN	GO:0065008	P	regulation of biological quality	14	224	753	25864	0.0068	0.18	// GRMZM2G353659 // GRMZM2G101642 // GRMZM2G023387 // GRMZM2G087459 // GRMZM2G045330 // GRMZM2G141081 // GRMZM2G449779 // GRMZM2G027851 // GRMZM2G073003 // GRMZM2G180328 // GRMZM2G003379 // GRMZM2G128658 // GRMZM2G377615 // GRMZM2G113137
LN	GO:0010015	P	root morphogenesis	5	224	136	25864	0.0075	0.2	// AC149818.2_FG009 // GRMZM2G159285 // GRMZM2G101642 // GRMZM2G079583 // GRMZM2G109130
LN	GO:0009743	P	response to carbohydrate stimulus	5	224	142	25864	0.0089	0.23	// GRMZM2G027375 // GRMZM2G180328 // GRMZM2G025992 // GRMZM2G449779 // GRMZM2G124524
LN	GO:0009653	P	anatomical structure morphogenesis	11	224	551	25864	0.0096	0.24	// GRMZM2G353659 // GRMZM2G101642 // GRMZM2G469551 // GRMZM2G086801 // GRMZM2G079583 // AC149818.2_FG009 // GRMZM2G109130 // GRMZM2G045330 // GRMZM2G003379 // GRMZM2G377615 // GRMZM2G159285
LN	GO:0048856	P	anatomical structure development	20	224	1306	25864	0.011	0.26	// GRMZM2G171365 // GRMZM2G353659 // GRMZM2G101642 // GRMZM2G469551 // GRMZM2G480439 // GRMZM2G086801 // GRMZM2G377615 // GRMZM2G117935 // GRMZM2G098420 // GRMZM2G079583 // GRMZM5G806622 // GRMZM2G464013 // AC149818.2_FG009 // GRMZM2G178079 // GRMZM2G109056 // GRMZM2G109130 // GRMZM2G045330 // GRMZM2G003379 // GRMZM2G004858 // GRMZM2G159285
LN	GO:0032501	P	multicellular organismal process	24	224	1674	25864	0.011	0.27	// GRMZM2G045330 // GRMZM2G098603 // GRMZM2G086801 // GRMZM2G464013 // GRMZM2G117935 // GRMZM2G102242 // GRMZM2G469551 // GRMZM2G171365 // GRMZM2G178079 // GRMZM2G480439 // GRMZM2G109056 // GRMZM2G109130 // GRMZM2G003379 // GRMZM2G377615 // GRMZM2G159285 // GRMZM2G353659 // GRMZM2G101642 // GRMZM2G004858 // GRMZM2G098420 // GRMZM2G079583 // GRMZM5G806622 // AC149818.2_FG009 // GRMZM2G162266 // GR…
LN	GO:0009651	P	response to salt stress	10	224	491	25864	0.012	0.27	// GRMZM5G845962 // GRMZM2G045330 // GRMZM2G179976 // GRMZM2G176546 // GRMZM2G178533 // GRMZM2G071790 // GRMZM2G044557 // GRMZM2G003379 // GRMZM2G025992 // GRMZM2G002165
LN	GO:0009639	P	response to red or far red light	5	224	154	25864	0.012	0.27	// GRMZM2G086801 // GRMZM2G178079 // GRMZM2G180471 // GRMZM2G480439 // GRMZM2G351977
LN	GO:0016049	P	cell growth	7	224	279	25864	0.012	0.27	// GRMZM2G353659 // GRMZM2G101642 // GRMZM2G045330 // GRMZM2G073003 // GRMZM2G003379 // GRMZM2G113137 // GRMZM2G377615
LN	GO:0019222	P	regulation of metabolic process	28	224	2085	25864	0.014	0.31	// GRMZM2G124524 // GRMZM2G098603 // GRMZM2G086801 // GRMZM2G403763 // GRMZM2G366795 // GRMZM2G456568 // GRMZM2G144196 // GRMZM2G159285 // GRMZM2G002119 // GRMZM2G099005 // GRMZM2G023872 // GRMZM2G171365 // GRMZM2G027478 // GRMZM2G044557 // GRMZM2G073567 // GRMZM2G460594 // GRMZM5G845962 // GRMZM2G153333 // GRMZM2G180328 // GRMZM2G005066 // GRMZM2G067463 // GRMZM2G086573 // GRMZM2G469551 // GRMZM…
LN	GO:0051179	P	localization	31	224	2376	25864	0.015	0.31	// GRMZM2G125452 // GRMZM2G045330 // GRMZM2G005013 // GRMZM2G141081 // GRMZM2G046480 // GRMZM5G881950 // GRMZM2G160460 // GRMZM2G019404 // GRMZM2G033641 // GRMZM2G064473 // GRMZM2G091228 // GRMZM2G018971 // GRMZM2G362848 // GRMZM2G153358 // GRMZM2G096518 // GRMZM2G027851 // GRMZM2G396927 // GRMZM2G160504 // GRMZM2G008468 // GRMZM2G005791 // GRMZM2G424582 // GRMZM2G159295 // GRMZM2G101642 // GRMZM…
LN	GO:0009791	P	post-embryonic development	14	224	853	25864	0.018	0.37	// AC149818.2_FG009 // GRMZM2G101642 // GRMZM2G159285 // GRMZM2G098603 // GRMZM2G086801 // GRMZM2G377615 // GRMZM2G480439 // GRMZM2G464013 // GRMZM5G806622 // GRMZM2G117935 // GRMZM2G171365 // GRMZM2G178079 // GRMZM2G109130 // GRMZM2G004858
LN	GO:0051234	P	establishment of localization	30	224	2322	25864	0.019	0.38	// GRMZM2G125452 // GRMZM2G045330 // GRMZM2G005013 // GRMZM2G141081 // GRMZM2G046480 // GRMZM5G881950 // GRMZM2G160460 // GRMZM2G019404 // GRMZM2G033641 // GRMZM2G064473 // GRMZM2G091228 // GRMZM2G018971 // GRMZM2G362848 // GRMZM2G153358 // GRMZM2G096518 // GRMZM2G027851 // GRMZM2G396927 // GRMZM2G180519 // GRMZM2G008468 // GRMZM2G005791 // GRMZM2G424582 // GRMZM2G159295 // GRMZM2G160504 // GRMZM…
LN	GO:0010038	P	response to metal ion	10	224	543	25864	0.022	0.4	// GRMZM2G179976 // GRMZM2G178533 // GRMZM2G033570 // GRMZM2G141081 // GRMZM2G458208 // GRMZM2G123204 // GRMZM2G044557 // AC149475.2_FG003 // GRMZM2G025992 // GRMZM2G091228
LN	GO:0044260	P	cellular macromolecule metabolic process	73	224	6785	25864	0.021	0.4	// GRMZM2G127521 // GRMZM5G828024 // GRMZM2G124524 // GRMZM2G098603 // GRMZM2G086801 // GRMZM2G366795 // GRMZM2G094705 // GRMZM2G045330 // GRMZM2G390896 // GRMZM2G038878 // GRMZM2G458208 // GRMZM2G023715 // GRMZM2G139300 // GRMZM2G180328 // GRMZM2G132866 // GRMZM2G067463 // AC149475.2_FG003 // GRMZM2G102242 // GRMZM2G128579 // GRMZM2G042133 // GRMZM2G063931 // GRMZM2G099074 // GRMZM2G456568 // GR…
LN	GO:0009266	P	response to temperature stimulus	9	224	464	25864	0.022	0.4	// GRMZM2G458208 // GRMZM2G179976 // GRMZM2G153075 // GRMZM2G463280 // GRMZM2G071790 // GRMZM2G171365 // GRMZM2G178533 // GRMZM2G044557 // GRMZM2G002165
LN	GO:0009987	P	cellular process	123	224	12394	25864	0.022	0.4	// GRMZM5G828024 // GRMZM2G351977 // GRMZM2G086801 // GRMZM2G463280 // GRMZM2G094705 // GRMZM2G045330 // GRMZM2G433601 // GRMZM2G139300 // GRMZM2G132866 // GRMZM2G003379 // GRMZM2G128579 // GRMZM2G135743 // GRMZM2G171365 // GRMZM2G019404 // GRMZM2G123204 // GRMZM2G162445 // GRMZM2G079888 // GRMZM2G096518 // GRMZM5G859195 // GRMZM2G008468 // GRMZM2G180328 // GRMZM2G024865 // GRMZM2G101642 // GRMZM…
LN	GO:0006970	P	response to osmotic stress	10	224	538	25864	0.021	0.4	// GRMZM5G845962 // GRMZM2G045330 // GRMZM2G179976 // GRMZM2G176546 // GRMZM2G178533 // GRMZM2G071790 // GRMZM2G044557 // GRMZM2G003379 // GRMZM2G025992 // GRMZM2G002165
LN	GO:0031323	P	regulation of cellular metabolic process	26	224	1976	25864	0.023	0.41	// GRMZM2G124524 // GRMZM2G098603 // GRMZM2G403763 // GRMZM2G366795 // GRMZM2G456568 // GRMZM2G171365 // GRMZM2G159285 // GRMZM2G002119 // GRMZM2G099005 // GRMZM2G023872 // GRMZM2G144196 // GRMZM2G027478 // GRMZM2G044557 // GRMZM2G180328 // GRMZM2G460594 // GRMZM5G845962 // GRMZM2G153333 // GRMZM2G073567 // GRMZM2G005066 // GRMZM2G067463 // GRMZM2G469551 // GRMZM2G024865 // GRMZM2G033570 // GRMZM…
LN	GO:0051716	P	cellular response to stimulus	14	224	893	25864	0.025	0.45	// GRMZM5G845962 // GRMZM2G045330 // GRMZM2G180471 // GRMZM2G159285 // GRMZM2G099074 // GRMZM2G033570 // GRMZM2G008665 // GRMZM2G117574 // GRMZM2G144196 // GRMZM2G102242 // GRMZM2G180328 // GRMZM2G025992 // GRMZM2G091228 // GRMZM2G424582
LN	GO:0060255	P	regulation of macromolecule metabolic process	25	224	1909	25864	0.027	0.45	// GRMZM2G124524 // GRMZM2G098603 // GRMZM2G086801 // GRMZM2G366795 // GRMZM2G456568 // GRMZM2G171365 // GRMZM2G159285 // GRMZM2G002119 // GRMZM2G403763 // GRMZM2G023872 // GRMZM2G144196 // GRMZM2G027478 // GRMZM2G180328 // GRMZM2G460594 // GRMZM5G845962 // GRMZM2G153333 // GRMZM2G073567 // GRMZM2G005066 // GRMZM2G067463 // GRMZM2G086573 // GRMZM2G469551 // GRMZM2G024865 // GRMZM2G033570 // GRMZM…
LN	GO:0010035	P	response to inorganic substance	11	224	645	25864	0.027	0.45	// GRMZM2G179976 // GRMZM2G178533 // GRMZM2G033570 // GRMZM2G141081 // GRMZM2G458208 // GRMZM5G806622 // GRMZM2G044557 // AC149475.2_FG003 // GRMZM2G025992 // GRMZM2G091228 // GRMZM2G123204
LN	GO:0051252	P	regulation of RNA metabolic process	23	224	1719	25864	0.027	0.45	// GRMZM2G124524 // GRMZM2G098603 // GRMZM2G456568 // GRMZM2G171365 // GRMZM2G159285 // GRMZM2G002119 // GRMZM2G403763 // GRMZM2G023872 // GRMZM2G144196 // GRMZM2G027478 // GRMZM2G180328 // GRMZM2G460594 // GRMZM5G845962 // GRMZM2G153333 // GRMZM2G366795 // GRMZM2G005066 // GRMZM2G067463 // GRMZM2G469551 // GRMZM2G024865 // GRMZM2G033570 // GRMZM2G038878 // GRMZM2G086573 // GRMZM2G073567
LN	GO:0044237	P	cellular metabolic process	98	224	9644	25864	0.028	0.46	// GRMZM5G828024 // GRMZM2G351977 // GRMZM2G086801 // GRMZM2G463280 // GRMZM2G094705 // GRMZM2G045330 // GRMZM2G433601 // GRMZM2G139300 // GRMZM2G132866 // GRMZM2G128579 // GRMZM2G135743 // GRMZM2G171365 // GRMZM2G019404 // GRMZM2G123204 // GRMZM2G162445 // GRMZM2G079888 // GRMZM2G008665 // GRMZM5G859195 // GRMZM2G006404 // GRMZM2G024865 // GRMZM2G101642 // GRMZM2G153075 // GRMZM2G033570 // GRMZM…
LN	GO:0006810	P	transport	29	224	2313	25864	0.029	0.47	// GRMZM2G125452 // GRMZM2G045330 // GRMZM2G005013 // GRMZM2G141081 // GRMZM2G046480 // GRMZM5G881950 // GRMZM2G160460 // GRMZM2G019404 // GRMZM2G033641 // GRMZM2G064473 // GRMZM2G091228 // GRMZM2G018971 // GRMZM2G362848 // GRMZM2G153358 // GRMZM2G096518 // GRMZM2G027851 // GRMZM2G180519 // GRMZM2G008468 // GRMZM2G005791 // GRMZM2G424582 // GRMZM2G159295 // GRMZM2G160504 // GRMZM2G097728 // GRMZM…
LN	GO:0009611	P	response to wounding	5	224	198	25864	0.031	0.49	// GRMZM5G845962 // GRMZM2G180328 // GRMZM2G139300 // GRMZM2G159285 // GRMZM2G044557
LN	GO:0019219	P	regulation of nucleobase, nucleoside, nucleotide and nucleic acid metabolic process	23	224	1755	25864	0.033	0.5	// GRMZM2G124524 // GRMZM2G098603 // GRMZM2G456568 // GRMZM2G171365 // GRMZM2G159285 // GRMZM2G002119 // GRMZM2G403763 // GRMZM2G023872 // GRMZM2G144196 // GRMZM2G027478 // GRMZM2G180328 // GRMZM2G460594 // GRMZM5G845962 // GRMZM2G153333 // GRMZM2G366795 // GRMZM2G005066 // GRMZM2G067463 // GRMZM2G469551 // GRMZM2G024865 // GRMZM2G033570 // GRMZM2G038878 // GRMZM2G086573 // GRMZM2G073567
LN	GO:0009056	P	catabolic process	16	224	1104	25864	0.033	0.5	// GRMZM2G079888 // GRMZM2G124524 // GRMZM2G136803 // GRMZM2G086801 // GRMZM2G099005 // GRMZM2G071790 // GRMZM2G094705 // GRMZM2G091228 // GRMZM2G019404 // GRMZM2G101642 // AC149475.2_FG003 // GRMZM2G098420 // GRMZM2G153075 // GRMZM2G028346 // GRMZM2G123128 // AC149818.2_FG006
LN	GO:0010468	P	regulation of gene expression	24	224	1863	25864	0.035	0.53	// GRMZM2G124524 // GRMZM2G098603 // GRMZM2G456568 // GRMZM2G171365 // GRMZM2G469551 // GRMZM2G002119 // GRMZM2G403763 // GRMZM2G023872 // GRMZM2G144196 // GRMZM2G027478 // GRMZM2G180328 // GRMZM2G460594 // GRMZM5G845962 // GRMZM2G153333 // GRMZM2G366795 // GRMZM2G005066 // GRMZM2G067463 // GRMZM2G086573 // GRMZM2G159285 // GRMZM2G024865 // GRMZM2G033570 // GRMZM2G038878 // GRMZM2G025992 // GRMZM…
LN	GO:0080090	P	regulation of primary metabolic process	24	224	1868	25864	0.036	0.53	// GRMZM2G124524 // GRMZM2G098603 // GRMZM2G086801 // GRMZM2G456568 // GRMZM2G171365 // GRMZM2G159285 // GRMZM2G002119 // GRMZM2G403763 // GRMZM2G023872 // GRMZM2G144196 // GRMZM2G027478 // GRMZM2G180328 // GRMZM2G460594 // GRMZM5G845962 // GRMZM2G153333 // GRMZM2G366795 // GRMZM2G005066 // GRMZM2G067463 // GRMZM2G469551 // GRMZM2G024865 // GRMZM2G033570 // GRMZM2G038878 // GRMZM2G086573 // GRMZM…
LN	GO:0051171	P	regulation of nitrogen compound metabolic process	23	224	1773	25864	0.036	0.53	// GRMZM2G124524 // GRMZM2G098603 // GRMZM2G456568 // GRMZM2G171365 // GRMZM2G159285 // GRMZM2G002119 // GRMZM2G403763 // GRMZM2G023872 // GRMZM2G144196 // GRMZM2G027478 // GRMZM2G180328 // GRMZM2G460594 // GRMZM5G845962 // GRMZM2G153333 // GRMZM2G366795 // GRMZM2G005066 // GRMZM2G067463 // GRMZM2G469551 // GRMZM2G024865 // GRMZM2G033570 // GRMZM2G038878 // GRMZM2G086573 // GRMZM2G073567
LN	GO:0006355	P	regulation of transcription, DNA-dependent	22	224	1706	25864	0.042	0.6	// GRMZM2G124524 // GRMZM2G098603 // GRMZM2G456568 // GRMZM2G171365 // GRMZM2G159285 // GRMZM2G002119 // GRMZM2G403763 // GRMZM2G023872 // GRMZM2G144196 // GRMZM2G027478 // GRMZM2G180328 // GRMZM2G460594 // GRMZM5G845962 // GRMZM2G153333 // GRMZM2G366795 // GRMZM2G005066 // GRMZM2G067463 // GRMZM2G469551 // GRMZM2G024865 // GRMZM2G033570 // GRMZM2G038878 // GRMZM2G086573
LN	GO:0045449	P	regulation of transcription	22	224	1708	25864	0.042	0.6	// GRMZM2G124524 // GRMZM2G098603 // GRMZM2G456568 // GRMZM2G171365 // GRMZM2G159285 // GRMZM2G002119 // GRMZM2G403763 // GRMZM2G023872 // GRMZM2G144196 // GRMZM2G027478 // GRMZM2G180328 // GRMZM2G460594 // GRMZM5G845962 // GRMZM2G153333 // GRMZM2G366795 // GRMZM2G005066 // GRMZM2G067463 // GRMZM2G469551 // GRMZM2G024865 // GRMZM2G033570 // GRMZM2G038878 // GRMZM2G086573
LN	GO:0008152	P	metabolic process	127	224	13125	25864	0.044	0.6	// GRMZM2G456917 // GRMZM2G423972 // GRMZM2G023715 // GRMZM2G351977 // GRMZM2G086801 // GRMZM2G098370 // GRMZM2G463280 // GRMZM2G094705 // GRMZM5G828024 // GRMZM2G433601 // GRMZM2G139300 // GRMZM2G132866 // GRMZM2G128579 // GRMZM2G135743 // GRMZM2G171365 // GRMZM2G019404 // GRMZM5G862317 // GRMZM2G162445 // GRMZM2G079888 // GRMZM2G008665 // GRMZM5G859195 // GRMZM2G094655 // GRMZM2G180328 // GRMZM…
LN	GO:0006139	P	nucleobase, nucleoside, nucleotide and nucleic acid metabolic process	40	224	3518	25864	0.044	0.6	// GRMZM2G125452 // GRMZM2G124524 // GRMZM2G098603 // GRMZM2G366795 // GRMZM2G117574 // GRMZM2G102242 // GRMZM2G128579 // GRMZM2G144196 // GRMZM2G456568 // GRMZM2G469551 // GRMZM2G002119 // GRMZM2G125635 // GRMZM2G403763 // GRMZM2G023872 // GRMZM2G171365 // GRMZM2G019404 // GRMZM2G123204 // GRMZM2G073567 // GRMZM2G162445 // GRMZM2G027478 // GRMZM5G845962 // GRMZM2G366392 // GRMZM2G362848 // GRMZM…
LN	GO:0030163	P	protein catabolic process	6	224	293	25864	0.045	0.61	// GRMZM2G086801 // GRMZM2G094705 // GRMZM2G153075 // AC149475.2_FG003 // GRMZM2G028346 // AC149818.2_FG006
LN	GO:0044248	P	cellular catabolic process	14	224	977	25864	0.048	0.64	// GRMZM2G079888 // GRMZM2G124524 // GRMZM2G136803 // GRMZM2G153075 // GRMZM2G099005 // GRMZM2G071790 // GRMZM2G094705 // GRMZM2G091228 // GRMZM2G019404 // GRMZM2G101642 // GRMZM2G098420 // AC149475.2_FG003 // GRMZM2G028346 // AC149818.2_FG006
LN	GO:0022892	F	substrate-specific transporter activity	17	224	842	25864	0.0013	0.17	// GRMZM2G125452 // GRMZM2G159295 // GRMZM2G160504 // GRMZM2G067417 // GRMZM2G362848 // GRMZM2G153358 // GRMZM2G005013 // GRMZM2G027851 // GRMZM2G019404 // GRMZM2G160460 // GRMZM2G098301 // GRMZM2G005791 // GRMZM2G046480 // GRMZM2G160430 // GRMZM2G091228 // GRMZM2G018971 // GRMZM5G881950
LN	GO:0022891	F	substrate-specific transmembrane transporter activity	16	224	758	25864	0.0011	0.17	// GRMZM2G125452 // GRMZM2G159295 // GRMZM2G160504 // GRMZM2G067417 // GRMZM2G362848 // GRMZM2G153358 // GRMZM2G005013 // GRMZM2G027851 // GRMZM2G019404 // GRMZM2G160460 // GRMZM2G098301 // GRMZM2G005791 // GRMZM2G046480 // GRMZM2G160430 // GRMZM2G091228 // GRMZM2G018971
LN	GO:0022857	F	transmembrane transporter activity	18	224	951	25864	0.0019	0.17	// GRMZM2G125452 // GRMZM2G159295 // GRMZM2G064473 // GRMZM2G067417 // GRMZM2G362848 // GRMZM2G153358 // GRMZM2G005013 // GRMZM2G027851 // GRMZM2G019404 // GRMZM2G160504 // GRMZM2G098301 // GRMZM2G159075 // GRMZM2G005791 // GRMZM2G046480 // GRMZM2G160460 // GRMZM2G160430 // GRMZM2G091228 // GRMZM2G018971
LN	GO:0015075	F	ion transmembrane transporter activity	11	224	566	25864	0.012	0.62	// GRMZM2G125452 // GRMZM2G159295 // GRMZM2G018971 // GRMZM2G067417 // GRMZM2G098301 // GRMZM2G005013 // GRMZM2G027851 // GRMZM2G019404 // GRMZM2G005791 // GRMZM2G046480 // GRMZM2G091228
LN	GO:0005215	F	transporter activity	19	224	1225	25864	0.011	0.62	// GRMZM2G125452 // GRMZM2G159295 // GRMZM2G064473 // GRMZM2G067417 // GRMZM2G362848 // GRMZM2G153358 // GRMZM2G005013 // GRMZM2G027851 // GRMZM2G019404 // GRMZM2G160504 // GRMZM2G098301 // GRMZM2G159075 // GRMZM2G005791 // GRMZM2G046480 // GRMZM2G160460 // GRMZM2G160430 // GRMZM2G091228 // GRMZM2G018971 // GRMZM5G881950
LN	GO:0022890	F	inorganic cation transmembrane transporter activity	6	224	289	25864	0.043	0.9	// GRMZM2G125452 // GRMZM2G159295 // GRMZM2G018971 // GRMZM2G067417 // GRMZM2G027851 // GRMZM2G019404
LN	GO:0016881	F	acid-amino acid ligase activity	6	224	292	25864	0.044	0.9	// GRMZM2G178079 // GRMZM2G053338 // GRMZM2G027375 // GRMZM2G063931 // GRMZM2G424582 // AC149818.2_FG006
LN	GO:0005525	F	GTP binding	7	224	351	25864	0.036	0.9	// GRMZM2G113250 // GRMZM2G101642 // GRMZM2G097728 // GRMZM2G071790 // GRMZM2G373341 // GRMZM2G123204 // AC149818.2_FG001
LN	GO:0016879	F	ligase activity, forming carbon-nitrogen bonds	7	224	360	25864	0.04	0.9	// GRMZM2G178079 // GRMZM2G053338 // GRMZM2G027375 // GRMZM2G123204 // GRMZM2G063931 // GRMZM2G424582 // AC149818.2_FG006
LN	GO:0016757	F	transferase activity, transferring glycosyl groups	12	224	729	25864	0.027	0.9	// GRMZM2G133613 // GRMZM2G113137 // GRMZM2G023884 // GRMZM2G136803 // GRMZM2G008501 // GRMZM2G073376 // GRMZM2G132866 // GRMZM5G869788 // GRMZM2G135743 // GRMZM2G104032 // GRMZM2G004858 // GRMZM2G463996
LN	GO:0032561	F	guanyl ribonucleotide binding	7	224	351	25864	0.036	0.9	// GRMZM2G113250 // GRMZM2G101642 // GRMZM2G097728 // GRMZM2G071790 // GRMZM2G373341 // GRMZM2G123204 // AC149818.2_FG001
LN	GO:0016758	F	transferase activity, transferring hexosyl groups	10	224	566	25864	0.028	0.9	// GRMZM2G133613 // GRMZM2G113137 // GRMZM2G023884 // GRMZM2G136803 // GRMZM2G073376 // GRMZM2G132866 // GRMZM2G135743 // GRMZM2G104032 // GRMZM2G004858 // GRMZM2G463996
LN	GO:0008324	F	cation transmembrane transporter activity	8	224	454	25864	0.047	0.9	// GRMZM2G125452 // GRMZM2G159295 // GRMZM2G018971 // GRMZM2G067417 // GRMZM2G027851 // GRMZM2G019404 // GRMZM2G046480 // GRMZM2G091228
LN	GO:0019001	F	guanyl nucleotide binding	7	224	352	25864	0.036	0.9	// GRMZM2G113250 // GRMZM2G101642 // GRMZM2G097728 // GRMZM2G071790 // GRMZM2G373341 // GRMZM2G123204 // AC149818.2_FG001
LN	GO:0043231	C	intracellular membrane-bounded organelle	77	224	6999	25864	0.0099	1	// GRMZM2G125452 // GRMZM2G044348 // GRMZM2G067019 // GRMZM2G124524 // GRMZM2G351977 // GRMZM2G087459 // GRMZM2G010196 // GRMZM2G005013 // GRMZM2G458208 // GRMZM2G178079 // GRMZM2G139300 // GRMZM2G132866 // AC149475.2_FG002 // AC149475.2_FG003 // GRMZM2G061938 // GRMZM2G128579 // GRMZM2G362848 // GRMZM2G063931 // GRMZM2G110201 // GRMZM5G881950 // GRMZM2G135743 // GRMZM2G179976 // GRMZM2G160460 //…
LN	GO:0044424	C	intracellular part	94	224	8943	25864	0.013	1	// GRMZM2G045330 // GRMZM2G351977 // GRMZM2G463280 // GRMZM2G139300 // GRMZM2G132866 // GRMZM2G128579 // GRMZM2G135743 // GRMZM2G171365 // GRMZM2G019404 // GRMZM2G123204 // GRMZM2G064473 // GRMZM2G162445 // GRMZM2G178079 // GRMZM2G023884 // GRMZM2G133613 // GRMZM2G096518 // GRMZM2G071790 // GRMZM2G168510 // GRMZM2G024865 // GRMZM2G101642 // GRMZM2G308707 // GRMZM2G153075 // GRMZM2G033570 // AC149…
LN	GO:0043229	C	intracellular organelle	80	224	7690	25864	0.032	1	// GRMZM2G125452 // GRMZM2G127521 // GRMZM2G067019 // GRMZM2G124524 // GRMZM2G351977 // GRMZM2G087459 // GRMZM2G010196 // GRMZM2G005013 // GRMZM2G458208 // GRMZM2G178079 // GRMZM2G139300 // GRMZM2G132866 // AC149475.2_FG002 // AC149475.2_FG003 // GRMZM2G061938 // GRMZM2G128579 // GRMZM2G362848 // GRMZM2G063931 // GRMZM2G110201 // GRMZM5G881950 // GRMZM2G099074 // GRMZM2G135743 // GRMZM2G179976 //…
LN	GO:0005622	C	intracellular	97	224	9452	25864	0.022	1	// GRMZM2G178533 // GRMZM2G045330 // GRMZM2G351977 // GRMZM2G463280 // GRMZM2G094705 // GRMZM2G139300 // GRMZM2G132866 // GRMZM2G008712 // GRMZM2G128579 // GRMZM2G135743 // GRMZM2G171365 // GRMZM2G019404 // GRMZM2G123204 // GRMZM2G064473 // GRMZM2G162445 // GRMZM2G178079 // GRMZM2G023884 // GRMZM2G133613 // GRMZM2G096518 // GRMZM2G071790 // GRMZM2G168510 // GRMZM2G024865 // GRMZM2G101642 // GRMZM…
LN	GO:0043227	C	membrane-bounded organelle	77	224	7016	25864	0.01	1	// GRMZM2G125452 // GRMZM2G044348 // GRMZM2G067019 // GRMZM2G124524 // GRMZM2G351977 // GRMZM2G087459 // GRMZM2G010196 // GRMZM2G005013 // GRMZM2G458208 // GRMZM2G178079 // GRMZM2G139300 // GRMZM2G132866 // AC149475.2_FG002 // AC149475.2_FG003 // GRMZM2G061938 // GRMZM2G128579 // GRMZM2G362848 // GRMZM2G063931 // GRMZM2G110201 // GRMZM5G881950 // GRMZM2G135743 // GRMZM2G179976 // GRMZM2G160460 //…
LN	GO:0005737	C	cytoplasm	71	224	6663	25864	0.028	1	// GRMZM2G125452 // GRMZM2G127521 // GRMZM2G045330 // GRMZM2G023387 // GRMZM2G351977 // GRMZM2G087459 // GRMZM2G010196 // GRMZM2G458208 // GRMZM2G178079 // GRMZM2G139300 // GRMZM2G132866 // AC149475.2_FG002 // AC149475.2_FG003 // GRMZM2G061938 // GRMZM2G113137 // GRMZM2G110201 // GRMZM5G881950 // GRMZM2G135743 // GRMZM2G362848 // GRMZM2G160460 // GRMZM2G377615 // GRMZM2G480439 // GRMZM2G351990 //…
LN	GO:0043226	C	organelle	80	224	7692	25864	0.032	1	// GRMZM2G125452 // GRMZM2G127521 // GRMZM2G067019 // GRMZM2G124524 // GRMZM2G351977 // GRMZM2G087459 // GRMZM2G010196 // GRMZM2G005013 // GRMZM2G458208 // GRMZM2G178079 // GRMZM2G139300 // GRMZM2G132866 // AC149475.2_FG002 // AC149475.2_FG003 // GRMZM2G061938 // GRMZM2G128579 // GRMZM2G362848 // GRMZM2G063931 // GRMZM2G110201 // GRMZM5G881950 // GRMZM2G099074 // GRMZM2G135743 // GRMZM2G179976 //…
LN response	GO:0009628	P	response to abiotic stimulus	15	117	1397	25864	0.0017	0.34	// GRMZM2G151549 // GRMZM2G073059 // GRMZM5G813886 // GRMZM2G086801 // GRMZM2G024973 // GRMZM2G319573 // GRMZM2G080603 // GRMZM2G127609 // GRMZM2G128466 // GRMZM2G127911 // GRMZM2G169927 // GRMZM2G141810 // GRMZM2G141624 // GRMZM2G054149 // GRMZM2G027821
LN response	GO:0006950	P	response to stress	21	117	2243	25864	0.0011	0.34	// GRMZM2G127609 // GRMZM2G356714 // GRMZM2G151549 // GRMZM2G073059 // GRMZM5G813886 // GRMZM2G437314 // GRMZM2G041159 // GRMZM2G086801 // GRMZM2G057885 // GRMZM2G319573 // GRMZM2G040102 // GRMZM2G080603 // GRMZM2G099074 // GRMZM2G128466 // GRMZM2G127911 // GRMZM2G169927 // GRMZM2G059191 // GRMZM2G141624 // GRMZM2G024973 // GRMZM2G054149 // GRMZM2G027821
LN response	GO:0009651	P	response to salt stress	6	117	491	25864	0.025	1	// GRMZM2G151549 // GRMZM2G073059 // GRMZM2G024973 // GRMZM2G080603 // GRMZM2G128466 // GRMZM2G127911
LN response	GO:0006952	P	defense response	7	117	601	25864	0.02	1	// GRMZM2G437314 // GRMZM2G041159 // GRMZM2G086801 // GRMZM2G057885 // GRMZM2G080603 // GRMZM2G128466 // GRMZM2G059191
LN response	GO:0006970	P	response to osmotic stress	7	117	538	25864	0.012	1	// GRMZM2G151549 // GRMZM2G073059 // GRMZM2G024973 // GRMZM2G080603 // GRMZM2G128466 // GRMZM2G127911 // GRMZM2G027821
LN response	GO:0009266	P	response to temperature stimulus	6	117	464	25864	0.02	1	// GRMZM2G127609 // GRMZM2G319573 // GRMZM2G080603 // GRMZM2G169927 // GRMZM2G141624 // GRMZM2G054149
LN response	GO:0009409	P	response to cold	5	117	318	25864	0.016	1	// GRMZM2G127609 // GRMZM2G319573 // GRMZM2G080603 // GRMZM2G054149 // GRMZM2G169927
LN response	GO:0050896	P	response to stimulus	25	117	3551	25864	0.016	1	// GRMZM2G449779 // GRMZM2G086801 // GRMZM2G141624 // GRMZM2G054149 // GRMZM2G027821 // GRMZM2G356714 // GRMZM2G073059 // GRMZM2G437314 // GRMZM2G127609 // GRMZM2G057885 // GRMZM2G080603 // GRMZM2G151549 // GRMZM2G319573 // GRMZM2G037368 // GRMZM2G128466 // GRMZM2G169927 // GRMZM5G813886 // GRMZM2G041159 // GRMZM2G099074 // GRMZM2G040102 // GRMZM2G031107 // GRMZM2G127911 // GRMZM2G141810 // GRMZM…
LN response	GO:0016829	F	lyase activity	5	117	395	25864	0.035	1	// GRMZM2G141810 // GRMZM2G580389 // GRMZM2G127911 // GRMZM2G451314 // GRMZM2G003109
LN response	GO:0003723	F	RNA binding	7	117	606	25864	0.021	1	// GRMZM2G449779 // GRMZM2G080603 // GRMZM2G415491 // GRMZM2G059191 // GRMZM2G169998 // GRMZM2G054149 // GRMZM2G153476
LN response	GO:0005515	F	protein binding	32	117	5187	25864	0.036	1	// GRMZM2G137944 // GRMZM2G086801 // GRMZM2G086920 // GRMZM2G053934 // GRMZM2G451308 // GRMZM2G011015 // GRMZM2G320703 // GRMZM2G143788 // GRMZM2G042133 // GRMZM2G024690 // GRMZM2G463471 // GRMZM2G037368 // GRMZM2G010937 // GRMZM2G151549 // GRMZM2G411032 // GRMZM2G156905 // GRMZM2G456570 // GRMZM2G451254 // GRMZM2G131609 // GRMZM2G039886 // GRMZM2G131749 // GRMZM2G029583 // GRMZM2G049686 // GRMZM…
LN response	GO:0009532	C	plastid stroma	8	117	598	25864	0.0062	0.4	// GRMZM2G041159 // GRMZM2G127609 // GRMZM2G027331 // GRMZM2G128466 // GRMZM2G059191 // GRMZM2G415491 // GRMZM2G054149 // GRMZM2G153476
LN response	GO:0009570	C	chloroplast stroma	8	117	582	25864	0.0053	0.4	// GRMZM2G041159 // GRMZM2G127609 // GRMZM2G027331 // GRMZM2G128466 // GRMZM2G059191 // GRMZM2G415491 // GRMZM2G054149 // GRMZM2G153476
LN response	GO:0044435	C	plastid part	11	117	1192	25864	0.02	0.4	// GRMZM2G041159 // GRMZM2G127609 // GRMZM2G027331 // GRMZM2G030606 // GRMZM2G128466 // GRMZM2G153444 // GRMZM2G386525 // GRMZM2G059191 // GRMZM2G415491 // GRMZM2G054149 // GRMZM2G153476
LN response	GO:0044434	C	chloroplast part	11	117	1174	25864	0.018	0.4	// GRMZM2G041159 // GRMZM2G127609 // GRMZM2G027331 // GRMZM2G030606 // GRMZM2G128466 // GRMZM2G153444 // GRMZM2G386525 // GRMZM2G059191 // GRMZM2G415491 // GRMZM2G054149 // GRMZM2G153476
LN response	GO:0044459	C	plasma membrane part	8	117	663	25864	0.011	0.4	// GRMZM2G015578 // GRMZM2G121495 // GRMZM2G319573 // GRMZM2G456570 // GRMZM2G080603 // GRMZM2G169871 // GRMZM2G141624 // GRMZM2G027821
LN response	GO:0009526	C	plastid envelope	7	117	584	25864	0.018	0.4	// GRMZM2G041159 // GRMZM2G127609 // GRMZM2G030606 // GRMZM2G386525 // GRMZM2G059191 // GRMZM2G054149 // GRMZM2G153476
LN response	GO:0009941	C	chloroplast envelope	7	117	560	25864	0.014	0.4	// GRMZM2G041159 // GRMZM2G127609 // GRMZM2G030606 // GRMZM2G386525 // GRMZM2G059191 // GRMZM2G054149 // GRMZM2G153476
LN response	GO:0009507	C	chloroplast	17	117	2136	25864	0.016	0.4	// GRMZM2G067514 // GRMZM2G041159 // GRMZM2G127609 // GRMZM2G067265 // GRMZM2G010196 // GRMZM2G027331 // GRMZM2G080603 // GRMZM2G030606 // GRMZM2G031107 // GRMZM2G128466 // GRMZM2G053934 // GRMZM2G153444 // GRMZM2G386525 // GRMZM2G059191 // GRMZM2G415491 // GRMZM2G054149 // GRMZM2G153476
LN response	GO:0009536	C	plastid	17	117	2254	25864	0.026	0.46	// GRMZM2G067514 // GRMZM2G041159 // GRMZM2G127609 // GRMZM2G067265 // GRMZM2G010196 // GRMZM2G027331 // GRMZM2G080603 // GRMZM2G030606 // GRMZM2G031107 // GRMZM2G128466 // GRMZM2G053934 // GRMZM2G153444 // GRMZM2G386525 // GRMZM2G059191 // GRMZM2G415491 // GRMZM2G054149 // GRMZM2G153476
LN response	GO:0030054	C	cell junction	6	117	547	25864	0.039	0.48	// GRMZM2G319573 // GRMZM2G456570 // GRMZM2G080603 // GRMZM2G169871 // GRMZM2G141624 // GRMZM2G121495
LN response	GO:0055044	C	symplast	6	117	547	25864	0.039	0.48	// GRMZM2G319573 // GRMZM2G456570 // GRMZM2G080603 // GRMZM2G169871 // GRMZM2G141624 // GRMZM2G121495
LN response	GO:0005911	C	cell-cell junction	6	117	547	25864	0.039	0.48	// GRMZM2G319573 // GRMZM2G456570 // GRMZM2G080603 // GRMZM2G169871 // GRMZM2G141624 // GRMZM2G121495
LN response	GO:0009506	C	plasmodesma	6	117	547	25864	0.039	0.48	// GRMZM2G319573 // GRMZM2G456570 // GRMZM2G080603 // GRMZM2G169871 // GRMZM2G141624 // GRMZM2G121495
Note: The Term_type, P, F and C represent biological process, molecular function, and cellular component, respectively.

## Sheet: Table S8
Supplementary Table S8 Phenotypic differences among haplotypes of core candidate genes in this study
Gene_id	SNP	Haplotype	Total number	TST_number	SS_number	NSS_number	Mixed_number	RCAA	RCAP
Core candidate gene under Low N								Values under low N condition
GRMZM2G033570	chr1.S_52565122	Hap-T	39	8	4	10	17	0.6568	25.71
		Hap-C	256	87	22	85	62	0.4729	19.63
Core candidate gene under Normal N								Values under normal N condition
GRMZM2G052422	chr5.S_210778095	Hap-T	25	6	0	14	5	0.4367	16
		Hap-G	200	56	21	65	58	0.3129	11.83
		Hap-N	70	33	5	16	16	0.323	12.56
GRMZM2G472266	chr1.S_12248655	Hap-A	15	7	1	5	2	0.538	20.39
		Hap-G	267	83	25	86	73	0.3112	11.82
		Hap-N	13	5	0	4	4	0.3803	14.06
Core candidate gene under Low N response								Value of low N response
GRMZM2G080603	chr1.S_178476809	Hap-A	41	6	19	6	10	0.2994	13.25
		Hap-G	253	69	88	7	89	0.1516	7.26
		Hap-N	1	0	0	1	0	-0.0533	4.47
Note: Total number, Mixed_number, NSS_number, SS_number, and TST_number represent the proportion of favorable allelic variations present in the Mixed, NSS, SS, and TST subpopulations, respectively
